# Supplementary material for: Morphological and Transcriptomic Analyses of the Adrenal Gland in Acomys cahirinus: A Novel Model for Murine Adrenal Physiology
Source: Cells. 2025 Sep 12;14(18):1431. doi: 10.3390/cells14181431 (PMC12468302; doi:10.3390/cells14181431)
Supplement: Supplementary file 1 [file cells-14-01431-s001.zip]

Archive with 4 entries (4 files):
- Supplementary Figure S1.pdf
- Supplementary Figure S2.pdf
- Supplementary Table S1.pdf
- Supplementary Table S2.xlsx
