# Supplementary material for: Morphological and Transcriptomic Analyses of the Adrenal Gland in Acomys cahirinus: A Novel Model for Murine Adrenal Physiology
Source: Cells. 2025 Sep 12;14(18):1431. doi: 10.3390/cells14181431 (PMC12468302; doi:10.3390/cells14181431)
Supplement: Supplementary file 1 [file cells-14-01431-s001.zip › Supplementary Table S2.xlsx]

## Sheet: Sheet 1
Differentially expressed genes
genes	logFC	logCPM	LR	PValue
Defb18	16.044	6.70657	288.742	9.34662e-65
Pakap	15.4048	6.06745	1398.41	4.66159e-306
Apoa4	15.3558	6.0184	1358.21	2.52684e-297
Cpne1	14.5478	5.21089	1333.27	6.66535e-292
Raver1	14.5376	5.20072	1422.92	0
Nme3	13.9802	4.64386	1028.12	1.38534e-225
Fam89b	13.9631	4.62683	1100.24	2.92602e-241
Gm4788	13.6797	4.34395	668.995	1.65235e-147
Zfp488	13.6583	4.32209	362.196	9.36319e-81
Zbed6	13.5755	4.23979	767.51	6.2535e-169
Otog	13.4393	5.93724	892.671	3.84683e-196
Tmem254a	13.3218	3.98652	796.022	3.95414e-175
Nupl1	13.2479	3.9128	764.011	3.60466e-168
Vmn1r234	13.1724	3.83742	745.425	3.96483e-164
Cyp17a1	13.0292	11.6076	189.417	4.26277e-43
Tomm6	12.6067	5.10195	1349.73	1.76142e-295
Trex1	12.518	3.18486	541.022	1.13003e-119
Mrpl53	12.491	3.15801	532.435	8.33966e-118
Kiss1	12.3723	3.03997	89.9814	2.4041e-21
Gm773	12.2044	2.87147	282.97	1.6923e-63
Spata3	12.1791	2.84791	345.292	4.49208e-77
Cfhr1	12.1374	5.921	1088.77	9.10345e-239
Nptx2	12.0664	7.72608	1343.21	4.59975e-294
Pagr1a	11.9327	4.42845	953.082	2.83639e-209
Akap3	11.6738	2.34227	174.224	8.84353e-40
Rnasek	11.6337	6.88628	1833.95	0
Rbm42	11.5502	4.82827	1207.82	1.22113e-264
H2-Ke6	11.4418	6.35104	1364.16	1.28774e-298
Mro	11.4084	6.10864	1649.23	0
Pde2a	11.4056	7.37775	1474.63	0
Tmem265	11.375	2.04805	300.24	2.92054e-67
Plac9a	11.2227	1.89651	263.458	3.02516e-59
Col9a1	11.1773	1.85153	163.092	2.3886e-37
Agxt	11.1364	3.63858	479.832	2.32459e-106
Sult1c2	10.9255	1.6036	235.961	2.98824e-53
Ly6g5c	10.9211	1.60318	138.553	5.51723e-32
H2-T3	10.9	4.68644	639.264	4.83168e-141
Gstp3	10.8622	6.25955	1455.4	0
Gng10	10.7823	7.52328	1639.61	0
Ifi44l	10.7046	1.39191	103.156	3.09722e-24
Duxbl1	10.7004	1.37996	211.051	8.10335e-48
Mill1	10.5718	1.26929	43.9874	3.30503e-11
Taf9	10.5575	3.83686	653.053	4.8431e-144
Plet1	10.4436	4.90267	686.414	2.69213e-151
Gm6871	10.3701	1.05562	193.233	6.26001e-44
Gabra1	10.2951	3.57819	625.231	5.4466e-138
Rpl24	10.2533	6.99957	1639.47	0
Hba-a2	10.1952	4.91343	469.589	3.93758e-104
Dmrtc2	10.1687	0.859016	174.709	6.92937e-40
Ugt2b34	10.139	3.41584	510.318	5.4073e-113
Cyp8b1	10.1102	6.927	974.169	7.39649e-214
Tbc1d21	10.0974	0.790306	153.203	3.45805e-35
Lrch4	10.0029	4.45846	980.521	3.07832e-215
Scamp4	9.93892	4.39017	733.498	1.55457e-161
Gm14569	9.86715	6.6189	92.1474	8.04542e-22
Brms1	9.80593	4.25721	881.59	9.86104e-194
Ube2v1	9.79396	6.5388	1729.55	0
Adat3	9.79018	0.490577	144.152	3.29166e-33
Mt4	9.74621	0.445396	117.425	2.31672e-27
Ankar	9.66964	0.372346	133.326	7.67015e-31
Yy2	9.62386	0.330664	118.179	1.58397e-27
Slc5a1	9.58596	2.07948	146.098	1.23571e-33
Adgrf4	9.58026	4.48616	787.717	2.52707e-173
Msln	9.5528	9.64903	342.042	2.29161e-76
Slc16a5	9.54215	5.56206	251.34	1.32552e-56
Sult1b1	9.52977	0.235323	137.968	7.40774e-32
Mei1	9.51989	0.226674	130.45	3.26582e-30
Gm36028	9.42829	2.71886	285.162	5.63235e-64
Hes3	9.42301	0.133295	131.026	2.44332e-30
Gal3st4	9.39095	0.103243	110.883	6.27621e-26
Cpa5	9.34429	1.85929	179.084	7.6825e-41
Zbtb9	9.32656	3.1122	493.204	2.86208e-109
Sap25	9.29966	0.0148224	121.814	2.53491e-28
Cstdc1	9.29709	0.0215601	58.3247	2.22237e-14
Pax8	9.24587	3.41184	348.259	1.01452e-77
Myo7b	9.23183	3.01035	253.527	4.42072e-57
Abcb6	9.16071	5.53285	1381.37	2.34376e-302
Hpd	9.13738	5.85522	153.343	3.22419e-35
Gm3336	9.08453	2.3782	246.32	1.64705e-55
U2af1l4	9.08356	3.24312	528.335	6.50402e-117
Sult1e1	9.05895	9.26553	61.1169	5.37848e-15
Pou3f3	9.04839	-0.222894	106.711	5.14973e-25
Gm14685	9.04795	-0.232963	95.004	1.90001e-22
Astl	9.04101	-0.231339	98.9832	2.54654e-23
Coch	9.02734	8.83335	18.5219	1.67962e-05
Gm136	9.00108	-0.27114	113.353	1.8057e-26
Igflr1	8.99028	-0.280338	93.8477	3.40762e-22
Emx2	8.97841	4.07559	244.828	3.48275e-55
Myh13	8.97701	2.24636	143.945	3.65286e-33
Zscan10	8.96727	1.49586	105.533	9.33087e-25
Lrrc63	8.94844	1.45687	205.985	1.03223e-46
Sult1d1	8.92712	-0.339015	105.206	1.10066e-24
Gm8909	8.89711	4.00337	235.092	4.62361e-53
Akain1	8.8461	1.36667	163.342	2.10582e-37
Lime1	8.82737	-0.435893	107.728	3.08373e-25
Morn3	8.81998	1.33163	172.796	1.81382e-39
Armc4	8.77828	1.27989	110.871	6.31569e-26
Fscn2	8.76778	2.94137	411.016	2.20328e-91
Bhlhe23	8.74401	-0.519414	72.1232	2.02168e-17
Prss21	8.71821	-0.548239	49.8901	1.62602e-12
Spag16	8.68456	-0.568719	82.9811	8.28411e-20
Slc26a7	8.6658	3.57385	120.083	6.06601e-28
Tsnaxip1	8.65611	-0.609689	67.2	2.45314e-16
Cps1	8.64752	1.9382	151.163	9.65302e-35
Dnajc5b	8.63352	-0.633778	54.3036	1.71791e-13
Vps25	8.61351	4.15334	727.114	3.8006e-160
Mageb3	8.58693	-0.661321	98.2122	3.75872e-23
Kcnmb3	8.58295	-0.659996	75.354	3.93449e-18
F830045P16Rik	8.55308	-0.669256	49.5049	1.97877e-12
Ccer2	8.47951	-0.745862	62.4458	2.73876e-15
Rpl36al	8.44228	6.28393	1325.93	2.62066e-290
Clhc1	8.37463	3.4732	485.56	1.31812e-107
Nme2	8.34473	6.58245	976.864	1.92014e-214
Akr1c19	8.31419	4.10929	483.821	3.15042e-107
Cnih3	8.26515	-0.959871	81.254	1.9849e-19
Cyp2c55	8.26078	-1.00433	24.7731	6.44912e-07
Dmrtc1b	8.25919	-0.958626	66.5899	3.34301e-16
Hgd	8.24712	1.54312	124.016	8.35639e-29
Tex15	8.24143	3.65294	571.778	2.30397e-126
Tspan10	8.20481	2.38458	165.493	7.13932e-38
Qrfpr	8.20081	-0.986623	13.0167	0.000308724
Fbxw23	8.18919	-1.03074	81.7264	1.56289e-19
Avp	8.16314	-1.06036	68.9107	1.03026e-16
Meltf	8.14681	1.4542	149.794	1.92336e-34
Atp1b4	8.13879	0.677458	114.22	1.1662e-26
Slc6a21	8.10001	-1.10057	67.1033	2.57641e-16
Ttc16	8.05316	3.83853	499.425	1.26758e-110
Ccdc142	8.0526	3.14882	283.771	1.13195e-63
Prss34	8.01688	-1.18853	56.0502	7.06426e-14
Galnt2	8.01617	6.01576	1247	3.73205e-273
Rps10	8.00665	7.32931	1105.11	2.55679e-242
BC024139	8.00518	1.3276	121.629	2.7826e-28
Mgat4e	8.00455	-1.18241	50.7071	1.07233e-12
Abcb11	8.0015	-1.19184	69.7871	6.60645e-17
Fcnb	7.99887	0.554293	63.726	1.42986e-15
Acbd7	7.95586	0.480682	127.006	1.85185e-29
Uba52	7.9315	7.77311	1428.67	0
Hsd3b7	7.90676	6.19661	1094.99	4.06114e-240
Heatr4	7.89655	-1.29364	73.194	1.17512e-17
Lcn5	7.88757	1.7252	88.3916	5.36979e-21
Hacl1	7.88294	6.86382	407.463	1.30728e-90
Glra3	7.8175	-1.36729	43.3967	4.46932e-11
Ndst4	7.79471	1.11729	115.259	6.90505e-27
B4gat1	7.77641	3.43745	526.877	1.35042e-116
Elf5	7.76794	-1.39969	63.1171	1.94773e-15
Upb1	7.73015	4.25984	275.535	7.05803e-62
Nek10	7.70356	2.41392	256.857	8.31234e-58
Atp6v1e2	7.69557	-1.46406	62.6485	2.47087e-15
Dcdc2c	7.63059	-1.54257	46.9718	7.20145e-12
Klk15	7.62071	-1.53765	61.9065	3.60159e-15
Boll	7.60271	-1.5545	58.4642	2.07023e-14
Vwa5b1	7.58012	2.51684	133.125	8.48743e-31
Ppp1r1b	7.55829	5.05426	120.84	4.14208e-28
Lgsn	7.55178	-1.59519	62.0904	3.28048e-15
Kirrel2	7.54675	0.119587	57.7178	3.02555e-14
D930020B18Rik	7.5356	-1.59084	30.0096	4.29922e-08
Plppr1	7.533	-1.6123	41.6713	1.07984e-10
Gm34653	7.52857	0.851448	154.001	2.31511e-35
Eif4e1b	7.52435	-1.63575	42.2902	7.86858e-11
Tmem54	7.49849	-1.64629	41.2168	1.36248e-10
Gm36864	7.49509	-1.63952	58.5403	1.99164e-14
Gm272	7.48105	-1.65423	59.0831	1.51153e-14
Aurkc	7.43984	0.00138564	115.427	6.3439e-27
Pcp2	7.43847	-1.68264	47.9745	4.31798e-12
Rpl29	7.43691	6.55696	1264.76	5.15014e-277
Tmem232	7.43664	-0.00166178	101.144	8.5542e-24
Gabrb2	7.42707	1.56481	32.6863	1.08299e-08
Mbd3l1	7.41734	-1.70178	52.2977	4.76936e-13
Drd3	7.41595	0.73446	95.4773	1.49599e-22
Cntn4	7.41241	4.98153	677.846	1.96502e-149
Cbln4	7.39143	0.700611	61.5515	4.31313e-15
Fam162b	7.38235	-1.7451	50.1614	1.4161e-12
Chrnd	7.3805	-1.7372	55.6907	8.48197e-14
Prg3	7.38006	-1.75789	38.8475	4.58234e-10
Igsf5	7.33552	-1.78583	48.2685	3.71674e-12
Ing4	7.29949	4.37422	419.386	3.31981e-93
Sdr16c6	7.2971	-1.73938	12.4042	0.000428376
Grm6	7.28947	-1.84067	32.1588	1.42075e-08
Zglp1	7.28474	-1.80659	30.6177	3.1421e-08
Tas1r1	7.27913	0.607245	121.827	2.51931e-28
Arhgap40	7.26542	2.00256	165.08	8.7856e-38
Tmem74bos	7.24877	0.580234	108.207	2.42089e-25
Nanp	7.24679	3.22531	465.088	3.75458e-103
Wif1	7.19469	4.19215	717.558	4.54595e-158
Fer1l4	7.17513	-1.90887	49.9709	1.56047e-12
Crct1	7.15213	-1.91717	40.7111	1.76485e-10
Tmed6	7.15091	-1.90121	24.6455	6.89041e-07
Slc7a9	7.13757	-0.29758	86.6425	1.30022e-20
Hrnr	7.13706	-1.90589	24.0689	9.29511e-07
Mmp21	7.1368	-1.96078	37.0139	1.17293e-09
Timm8a2	7.13362	0.468684	123.396	1.14197e-28
Aarsd1	7.10008	3.56498	513.271	1.23154e-113
H2-Q1	7.09657	2.96844	270.726	7.8825e-61
Nudt8	7.09316	2.88113	350.977	2.59642e-78
Foxa3	7.08278	1.57923	173.995	9.92366e-40
Kncn	7.07678	-1.99568	44.6862	2.31281e-11
Crabp2	7.07348	1.78696	165.612	6.72357e-38
Pcdh8	7.06652	-0.350522	85.0783	2.86777e-20
Aqp2	7.06584	3.71369	121.749	2.6191e-28
Gm14124	7.0643	2.18153	122.317	1.96738e-28
Smlr1	7.05515	-2.00475	44.4205	2.64893e-11
Vsx1	7.05376	-1.98999	28.6804	8.53616e-08
Ccdc146	7.04547	3.48517	402.735	1.39845e-89
Abca16	7.03856	-2.03673	39.1787	3.86734e-10
Tuba3b	7.02616	-2.05833	27.373	1.67754e-07
Tmbim7	7.0241	-2.04202	41.3393	1.27967e-10
Olfr92	6.99954	-2.06441	41.581	1.13086e-10
Cabp2	6.99378	0.33668	112.175	3.27128e-26
Pmch	6.98952	-2.06935	35.3557	2.74669e-09
Nipsnap3a	6.96332	-2.10869	31.5824	1.91156e-08
Pnma1	6.95878	3.40835	498.269	2.26275e-110
Tmem132d	6.93828	1.68732	157.646	3.69742e-36
Ripply1	6.93212	-0.478964	88.7296	4.52641e-21
Slc22a16	6.93016	-2.10542	41.3317	1.28469e-10
Olfr698	6.92582	-2.10603	31.9821	1.55596e-08
Trpm8	6.91412	-0.497855	75.5761	3.5159e-18
Muc6	6.91039	-2.12597	40.3081	2.16908e-10
Umodl1	6.90785	-2.14194	32.5734	1.14773e-08
Samd7	6.90576	-0.516724	88.2816	5.67705e-21
Sowahb	6.87497	1.86197	86.0062	1.79374e-20
Tmem52b	6.87024	-2.17043	35.1081	3.11906e-09
Rnaset2a	6.86179	4.37839	531.626	1.25099e-117
Serpinb9d	6.85008	-2.14464	26.5394	2.58223e-07
Phyhd1	6.84068	4.25088	442.683	2.82229e-98
Apom	6.83793	-0.577813	76.0414	2.77776e-18
Gemin4	6.81059	3.26778	326.072	6.89329e-73
Ccdc194	6.79669	1.72396	214.381	1.52072e-48
Cartpt	6.79561	8.48072	145.331	1.81839e-33
Exph5	6.78453	3.37655	435.741	9.15012e-97
Rbm46	6.7841	1.48352	165.165	8.4202e-38
Gm3417	6.77837	-2.23311	36.4589	1.55923e-09
Scube2	6.76297	4.81883	389.195	1.23915e-86
Avpr2	6.75486	-2.25786	28.165	1.11402e-07
Adra2a	6.75469	6.02894	882.769	5.46739e-194
Kif12	6.73539	-2.22786	21.2604	4.00931e-06
Acrv1	6.73286	-2.26527	37.9953	7.09149e-10
Olfr536	6.73231	-2.26573	37.1406	1.09912e-09
Ces2c	6.73125	-0.657953	61.4371	4.57115e-15
Tex12	6.73057	-2.2663	38.8096	4.67217e-10
Ms4a15	6.72524	-0.528301	5.88438	0.0152758
Lcn6	6.72228	-0.655181	52.6983	3.88925e-13
Cfb	6.7077	3.77741	110.434	7.8724e-26
Rbm44	6.69357	-2.29494	35.0791	3.16573e-09
Foxq1	6.6761	3.20254	82.708	9.51156e-20
Syce1l	6.67432	0.495761	126.193	2.79048e-29
Ninj2	6.67364	-0.735574	56.1942	6.56559e-14
Gkn1	6.66735	-2.3201	38.1199	6.65288e-10
Cyp4f39	6.64617	-2.34629	18.4938	1.7046e-05
Lhb	6.64587	-2.34775	21.8565	2.93824e-06
Alx3	6.62614	-2.31326	22.5691	2.02718e-06
Esr2	6.6161	3.75024	36.9002	1.24331e-09
Spata31	6.61559	-2.35489	30.5834	3.19816e-08
Slc24a1	6.61035	0.425783	86.6583	1.28989e-20
Cdhr2	6.60926	-0.0373063	96.1054	1.08925e-22
Ccdc42	6.60407	-0.0501171	107.485	3.48505e-25
Gipc3	6.55151	7.68806	917.449	1.58025e-201
Vwde	6.52369	-0.857042	71.6537	2.56479e-17
Slitrk3	6.51903	-2.44177	27.8759	1.2935e-07
Lrrc19	6.5086	-2.40369	21.9698	2.76971e-06
Npw	6.50589	-2.4448	33.6288	6.66979e-09
Camp	6.50069	1.95814	119.212	9.4102e-28
Wnt8a	6.46531	-0.950604	44.4456	2.61521e-11
Ube2u	6.46283	-0.915069	40.9916	1.52882e-10
Tex29	6.46124	-2.45984	29.7	5.04337e-08
Ano5	6.45024	3.47225	396.141	3.81001e-88
Wfdc2	6.4385	-2.4866	33.6293	6.66814e-09
Ceacam16	6.42546	0.280511	64.3004	1.06825e-15
Gm39566	6.42124	-2.46787	21.1271	4.29796e-06
Qrich2	6.4099	-0.241442	45.4713	1.54896e-11
Htr4	6.3896	-2.54202	26.7191	2.3529e-07
Pnpla1	6.37125	1.79652	125.543	3.87142e-29
Ucma	6.36929	-2.54677	30.4946	3.34802e-08
Pah	6.36017	1.29894	109.09	1.55056e-25
Cckar	6.34536	-0.290457	90.598	1.76037e-21
Kcnj16	6.34463	1.89192	39.7341	2.90998e-10
Mst1	6.34132	-0.289094	46.2002	1.06767e-11
Arpp21	6.31759	-0.333466	84.6404	3.57873e-20
Ido1	6.30634	0.801122	101.503	7.13624e-24
Shisa8	6.30611	2.65923	57.1062	4.12902e-14
Gpr83	6.3025	2.51447	131.547	1.87936e-30
Sult6b2	6.29143	-2.59156	26.6643	2.42049e-07
Gm21976	6.28895	-1.08138	61.7686	3.86287e-15
Ldhc	6.2853	-2.59285	24.323	8.14594e-07
Hypk	6.2836	5.11994	872.225	1.0712e-191
Grm2	6.26439	-2.62128	26.3989	2.77692e-07
Bhmt	6.26168	6.3381	125.271	4.43959e-29
Fkbp6	6.26138	0.127977	91.7543	9.8137e-22
Llcfc1	6.26006	-2.68103	9.45746	0.00210292
Dbx2	6.23333	1.49464	156.675	6.02676e-36
Rsph6a	6.21812	-2.71741	11.9383	0.000549926
Dpep3	6.21359	-0.409418	69.6397	7.11893e-17
Fbxo39	6.20893	-1.14138	67.9909	1.64252e-16
Saxo1	6.19586	-2.66357	29.3688	5.98333e-08
Aqp3	6.16961	2.70507	169.97	7.51055e-39
Ppm1n	6.16277	-1.18951	51.6401	6.66674e-13
Lrrc15	6.13286	-0.0138912	52.307	4.74676e-13
Hormad1	6.12839	-2.7058	23.6712	1.14282e-06
Pglyrp4	6.12693	-1.19308	34.3385	4.63119e-09
Vsig1	6.12443	-2.70748	27.0308	2.00235e-07
Ptprh	6.11529	-1.22175	48.5543	3.21272e-12
Scgb2b27	6.10678	-2.73539	24.4408	7.66281e-07
Ovol3	6.10198	-2.73671	24.2585	8.42343e-07
Gm5111	6.0984	-2.73747	25.7047	3.97863e-07
Terb2	6.09455	-2.68376	14.1181	0.000171687
Rrh	6.09284	-2.7707	13.9508	0.000187658
Sectm1b	6.09116	-2.76878	18.3956	1.79477e-05
Olfr1351	6.08827	-2.7401	27.3442	1.70271e-07
Ly6k	6.08765	6.09641	138.94	4.53986e-32
Lyz1	6.08402	7.14423	153.061	3.71492e-35
Igfbp2	6.08214	5.43854	203.373	3.83565e-46
Abo	6.07592	-1.25372	25.9866	3.43789e-07
Olfr157	6.06623	-2.74725	25.6265	4.14309e-07
Commd5	6.04617	2.64193	287.614	1.64621e-64
Chrnb3	6.03641	-2.77867	25.5786	4.2472e-07
Acot3	6.02828	1.60226	21.0126	4.56273e-06
Fbxo15	6.01487	1.42651	145.918	1.35296e-33
Tssk2	6.01343	-2.78606	26.104	3.2351e-07
Mip	6.01341	-2.78587	24.7123	6.65588e-07
Abca12	6.00039	-1.32274	54.2732	1.74466e-13
Nxf2	5.99724	2.91885	251.135	1.46901e-56
Syngr4	5.98676	-1.32805	45.9422	1.21793e-11
Gp1bb	5.98642	-2.79192	20.8777	4.89572e-06
Kcna7	5.98581	1.15061	21.6754	3.22902e-06
Aadat	5.98262	-1.33382	22.8473	1.75398e-06
Pram1	5.98161	-0.517549	10.3637	0.00128516
Fcgbp	5.97779	-1.35341	35.281	2.85408e-09
Zfp82	5.97756	1.54082	166.215	4.96398e-38
Dio2	5.97195	7.29287	36.1948	1.78542e-09
Dusp15	5.96902	3.78516	130.311	3.50377e-30
Catsperg2	5.96822	-0.638997	78.7937	6.8948e-19
Aard	5.96302	1.76809	138.116	6.87429e-32
Myl12b	5.95966	5.9174	1146.86	2.16009e-251
Abcg8	5.95889	-2.85566	17.7831	2.47579e-05
Syt10	5.95574	4.11917	76.4841	2.2199e-18
Slc10a5	5.95247	-0.192052	82.1055	1.29016e-19
Pnlip	5.94786	-1.39609	52.2086	4.9906e-13
Mapkapk5	5.94712	4.53318	496.804	4.71426e-110
Tmem30b	5.93556	1.63808	137.936	7.52806e-32
Hoxb1	5.93409	-2.8597	19.5835	9.62958e-06
Armc12	5.92856	-0.676585	70.229	5.28044e-17
Cntn5	5.91267	-1.42521	31.275	2.23946e-08
Jmjd7	5.89146	0.629989	117.983	1.74861e-27
Bicdl2	5.8903	-2.8689	16.8104	4.13074e-05
Nrn1l	5.88543	-2.87005	18.2511	1.93611e-05
Gm266	5.88124	1.05031	102.006	5.53474e-24
Phpt1	5.86746	4.79547	719.356	1.84805e-158
Gtsf1	5.86606	-2.87582	21.7409	3.12064e-06
Ccdc169	5.85772	0.0778629	81.3293	1.91069e-19
Ttll6	5.84213	0.949131	118.667	1.23901e-27
Ace3	5.82865	-2.912	23.1219	1.5205e-06
Kir3dl1	5.82392	-1.4558	36.1053	1.86939e-09
Zpbp2	5.82227	2.49096	82.5594	1.02542e-19
Slc39a7	5.81493	6.63773	1299.22	1.66921e-284
Allc	5.80166	-2.9889	10.476	0.00120935
Cdhr4	5.79586	1.84271	106.11	6.97461e-25
Atf7ip2	5.79298	2.65375	151.827	6.91201e-35
Ces4a	5.76264	1.55596	165.674	6.51662e-38
Trex2	5.74001	-2.96308	21.7418	3.11916e-06
S100a4	5.73983	0.883014	129.843	4.43521e-30
Kcnk10	5.7376	-0.392683	59.0994	1.49905e-14
Gm11437	5.73525	-1.55942	42.0219	9.02566e-11
Stpg2	5.7294	-0.873731	64.263	1.08872e-15
Tmc3	5.72037	2.78137	232.097	2.0801e-52
Alx1	5.69704	-2.97046	16.261	5.51873e-05
Rpl13a	5.69591	8.53608	990.603	1.98104e-217
Ptchd3	5.69267	-3.04264	9.89206	0.00165993
Eif4ebp3	5.6869	2.11266	211.22	7.44115e-48
Cdh20	5.68441	1.94884	49.2246	2.28273e-12
Gfy	5.68045	-3.04347	13.1761	0.000283548
Minar1	5.6726	0.414268	37.6954	8.2698e-10
Lkaaear1	5.67194	-3.00831	20.6143	5.61764e-06
Trpc5os	5.67124	-3.00849	21.4152	3.69825e-06
Nlrp2	5.66967	-3.00786	13.8803	0.000194827
Cyp26a1	5.66281	0.625565	28.4907	9.41501e-08
Trpv6	5.64167	-1.65275	42.545	6.90761e-11
Lrrc34	5.62624	-0.959891	59.6864	1.11242e-14
Zdhhc11	5.62275	-3.05035	18.2416	1.94582e-05
Anxa13	5.60953	-1.65293	31.2916	2.22039e-08
Tacr3	5.60584	1.43486	28.4252	9.73886e-08
Vstm2a	5.59818	2.89328	233.425	1.06769e-52
Csn1s1	5.5893	-3.05803	20.0293	7.62632e-06
Prss47	5.5893	-3.05803	20.0293	7.62632e-06
Tas1r2	5.58532	-3.05886	16.9915	3.7547e-05
Ccdc60	5.58061	-3.05757	7.37617	0.00660939
Nfe2l3	5.58058	2.81903	316.861	6.99257e-71
Zbbx	5.57497	-3.06177	19.3177	1.10673e-05
Gm19410	5.57088	-1.6958	45.6934	1.38291e-11
Rapsn	5.5672	5.57255	178.876	8.52704e-41
Erich5	5.56631	1.19169	46.0683	1.14204e-11
Cfhr3	5.5657	-3.05995	9.0085	0.00268727
Guca1a	5.56167	-3.06214	14.5565	0.000136018
Chac1	5.55252	6.20567	211.362	6.92836e-48
Serpina12	5.53272	-1.80266	7.36162	0.00666307
Adcy10	5.51168	3.9183	135.332	2.79334e-31
Rad51ap2	5.50988	1.09129	148.306	4.06586e-34
Lcn12	5.50847	-3.10774	19.3205	1.10514e-05
Cfap99	5.50592	0.831757	120.465	5.00447e-28
Ccdc154	5.50497	2.06436	187.854	9.34681e-43
Dntt	5.49935	-3.11013	18.0385	2.16479e-05
St6gal2	5.49885	-1.75426	47.996	4.27088e-12
Etnppl	5.49829	-0.736493	16.8884	3.96431e-05
Chodl	5.49326	4.09942	188.149	8.05961e-43
Olfm5	5.49226	-3.11132	16.3322	5.3153e-05
Ranbp3l	5.47916	0.507279	19.8771	8.25819e-06
Chad	5.47418	0.0053844	96.2234	1.02623e-22
Olfr649	5.45811	-3.11682	14.8231	0.000118083
Gm281	5.44956	-3.11801	14.2648	0.000158807
Mesp1	5.43698	-3.15758	7.97194	0.0047508
Otc	5.43125	-0.334946	81.5169	1.73768e-19
Atp6v1b1	5.42757	-3.15807	17.8552	2.38365e-05
Tle7	5.4166	-3.16084	18.108	2.08723e-05
Tmprss2	5.41302	-3.16187	17.4319	2.9778e-05
Tbx19	5.41021	-0.704743	63.6295	1.50164e-15
Aloxe3	5.40906	4.03774	541.66	8.20727e-120
Trim52	5.40388	-3.20389	11.9183	0.000555846
Pcare	5.40281	-3.16361	16.0968	6.01852e-05
Oprk1	5.3941	-1.17991	41.5804	1.13122e-10
Spint1	5.38382	6.62706	209.952	1.40719e-47
Ccr8	5.38279	-0.793185	21.6207	3.32255e-06
Slc6a1	5.38059	1.29779	44.9147	2.05807e-11
Pdzph1	5.37334	-0.0775676	78.7189	7.1606e-19
Them7	5.37302	0.701165	90.3613	1.98407e-21
Slc12a1	5.36573	-3.20773	14.6011	0.000132838
Cblc	5.36464	1.07753	112.11	3.37951e-26
Anks4b	5.36063	-3.20895	14.2475	0.000160273
Dppa2	5.35323	-3.20931	15.1615	9.86941e-05
Rfx8	5.34676	1.63056	166.367	4.59831e-38
Trim6	5.34349	3.0875	202.251	6.73978e-46
Trim71	5.34028	-3.21278	13.3875	0.000253312
D1Pas1	5.33889	-3.25928	7.60818	0.00581041
Spata20	5.33154	-0.392682	69.687	6.9501e-17
Bdh2	5.32773	5.2975	686.202	2.99424e-151
Epo	5.31505	-3.21697	17.0345	3.67068e-05
Moxd1	5.31163	3.2492	88.7778	4.41735e-21
Sbpl	5.30956	-3.21836	16.8703	4.00224e-05
Lrrc69	5.30792	0.289918	93.2442	4.62238e-22
Ell3	5.30534	-0.781125	72.4596	1.7049e-17
Tmem125	5.30508	-1.91804	34.8809	3.50504e-09
Pcdh11x	5.30103	0.326013	58.0879	2.50668e-14
Fam221a	5.29655	4.34517	186.61	1.74716e-42
Fabp6	5.29076	-3.22061	12.9537	0.000319296
Cldn10	5.28833	4.62941	211.952	5.15152e-48
Gapdh	5.27415	8.53162	718.147	3.38458e-158
Pde6g	5.26985	0.610867	48.8661	2.74051e-12
Dnajc22	5.26552	-0.831544	67.9796	1.65196e-16
Clec4g	5.25014	0.72451	44.547	2.48321e-11
Stpg4	5.24907	-3.22495	10.3673	0.00128269
Fsbp	5.24676	1.17413	141.941	1.00198e-32
Ccdc22	5.24557	2.49834	268.427	2.49928e-60
Cym	5.23875	-3.2695	7.89054	0.0049694
Myh6	5.23744	-0.194912	38.2516	6.21863e-10
Spink8	5.23719	2.20716	136.334	1.68642e-31
Fam240b	5.23169	-3.26896	15.5782	7.91607e-05
Lenep	5.23003	-3.27	14.73	0.000124056
Cfap57	5.22721	1.24723	124.444	6.73509e-29
Olfr1413	5.21976	-3.27159	15.9872	6.37709e-05
Olfr654	5.21666	-3.27263	14.9559	0.000110053
Kcne1	5.21482	-1.98201	35.0365	3.23589e-09
Adnp	5.21409	6.3188	383.554	2.09476e-85
Tex22	5.2082	-1.3224	53.2291	2.96832e-13
Fam228b	5.19504	3.47634	363.859	4.06767e-81
Cbs	5.19245	4.28901	91.6783	1.01977e-21
Olfr221	5.19111	-3.27806	14.9489	0.000110462
Prickle4	5.18628	1.80293	191.401	1.57255e-43
CN725425	5.17808	-3.32318	9.36641	0.00220998
Padi1	5.17538	-0.247001	24.3802	7.90792e-07
Slc25a21	5.1647	0.623171	79.4793	4.87296e-19
Tcea3	5.16438	3.67765	287.592	1.66405e-64
Fut2	5.16181	-2.04603	35.6761	2.33002e-09
Fbp1	5.16125	3.4981	67.5838	2.01918e-16
Prss56	5.1484	-2.05112	38.6854	4.97913e-10
Spaca5	5.13886	-3.32566	13.6069	0.000225355
Clec18a	5.1372	-2.01561	24.6867	6.7448e-07
Ankrd23	5.1283	1.92086	198.754	3.90519e-45
Otx1	5.11432	-3.32954	14.6339	0.000130548
Tmem151b	5.10156	1.80379	104.44	1.61991e-24
Wbp2nl	5.09029	-3.335	14.4217	0.000146106
Sall4	5.08002	-2.10668	21.4211	3.68697e-06
Hrk	5.07812	3.33438	56.8969	4.59267e-14
Slc5a12	5.0766	-3.33746	13.7404	0.000209886
Trim30c	5.07198	1.54395	108.349	2.25407e-25
Rtn4r	5.05745	1.70345	110.62	7.16693e-26
Kcnh7	5.04289	0.614045	60.8284	6.22728e-15
Etfb	5.04217	6.58574	512.852	1.51987e-113
Dnah11	5.03451	0.377337	49.9179	1.60318e-12
Tex19.1	5.03395	-3.38786	8.94749	0.00277851
Zfp819	5.03238	-0.183715	83.3695	6.80627e-20
Sfxn2	5.02983	6.31635	716.26	8.70671e-158
Id4	5.02974	5.68788	333.902	1.35781e-74
Ugt1a8	5.02444	-0.159543	79.4158	5.03212e-19
Gjb2	5.01436	2.60094	161.756	4.67662e-37
Ldlrad1	4.99945	-3.39017	13.4075	0.000250624
Tff2	4.99662	-3.34396	8.10336	0.00441832
Mlana	4.99503	-2.20627	7.43652	0.00639135
Cfap58	4.98608	-3.39283	13.7382	0.000210135
Lrit3	4.98608	-3.39283	13.7382	0.000210135
Olfr123	4.98532	-3.39301	13.5642	0.000230536
Slc27a6	4.97868	3.26751	167.483	2.62384e-38
Casp14	4.97496	-3.39549	13.667	0.000218258
Cubn	4.97477	2.30316	70.7124	4.1328e-17
Cltrn	4.96883	0.554812	83.6293	5.96812e-20
P2ry4	4.96758	-3.39585	11.5147	0.000690482
Otop2	4.9615	-3.39815	13.1443	0.000288393
Tmc1	4.95151	-1.07323	47.3783	5.85269e-12
Crybb2	4.95139	-2.1831	27.499	1.57176e-07
Crb1	4.94413	0.0293561	31.6842	1.81394e-08
Car12	4.92933	2.22903	53.4817	2.61012e-13
Syn3	4.92402	5.16925	595.624	1.49838e-131
Tmigd3	4.92389	-3.40204	10.7867	0.00102234
Cpne4	4.91414	0.985177	100.739	1.04944e-23
Henmt1	4.91001	-0.792852	65.078	7.19898e-16
C8g	4.90942	3.85047	389.069	1.3197e-86
Igf2	4.90328	5.17327	99.3669	2.09799e-23
Rab4b	4.90187	4.6711	446.267	4.68364e-99
Ackr4	4.9007	2.19673	51.6119	6.76318e-13
Srcap	4.89905	6.07995	778.834	2.15803e-171
Calcr	4.89819	-2.26534	13.0535	0.000302718
Rpl21	4.89563	7.70786	117.392	2.3556e-27
Arhgef16	4.89525	3.09888	120.266	5.53314e-28
Prodh2	4.89089	-2.26118	27.7531	1.37824e-07
Gfi1	4.8795	0.828006	71.5071	2.76267e-17
Aqp6	4.87634	-3.45352	12.0107	0.000528951
Ube2ql1	4.87538	5.59995	661.591	6.73653e-146
Ereg	4.874	-0.0921354	28.8853	7.67949e-08
Tmprss15	4.86918	-3.45477	12.0502	0.000517871
Prss29	4.86628	-3.45495	12.2975	0.000453564
Tmem235	4.86628	-3.45495	12.2975	0.000453564
Slc16a11	4.86129	1.37039	140.159	2.45784e-32
Adm2	4.85895	-3.4562	12.5598	0.000394141
Dpm1	4.85711	5.02253	272.302	3.57387e-61
Ddn	4.85287	0.866338	91.8017	9.58105e-22
Diaph3	4.84918	3.61946	236.477	2.30617e-53
Crygc	4.84043	-3.46031	12.4862	0.000409978
Glipr1l2	4.83978	-2.27127	26.3836	2.79914e-07
Mrgprb3	4.83533	-3.46049	11.1893	0.000822692
Prr9	4.83323	-3.45941	6.68146	0.0097421
Birc7	4.83164	-3.46138	11.266	0.000789397
Atn1	4.82291	6.53199	968.523	1.24819e-212
Nek11	4.81948	1.47522	92.9707	5.30746e-22
Grcc10	4.81277	5.64449	713.703	3.13236e-157
Hmcn1	4.80794	6.35765	148.366	3.94511e-34
Ly6g6g	4.80739	-1.21597	28.9664	7.36441e-08
C2cd6	4.80053	-3.46548	10.5503	0.00116169
Krt8	4.79671	4.38716	16.4642	4.95773e-05
Hpse2	4.79349	-3.51696	8.4288	0.00369324
Alox12b	4.781	-0.905598	42.3008	7.82606e-11
Syt13	4.77967	4.72783	201.625	9.22889e-46
Yipf7	4.7704	-1.24989	50.5397	1.1678e-12
En1	4.76836	-0.892848	51.1451	8.57853e-13
S100a5	4.76674	-3.5184	9.58257	0.00196433
Tmem102	4.7636	4.12044	159.386	1.54125e-36
Cox17	4.75387	5.38651	660.079	1.43622e-145
Kl	4.74562	1.67991	102.439	4.44778e-24
Sowaha	4.74135	4.46217	121.548	2.89908e-28
Cfap43	4.73325	-2.36361	26.2448	3.00761e-07
Dsg3	4.73297	-3.52128	10.6264	0.00111487
Acot5	4.72834	-1.72938	36.2355	1.74857e-09
Klf14	4.72763	-0.416091	40.2329	2.25421e-10
Gabrb1	4.72018	1.58813	66.3193	3.83487e-16
Gm11837	4.71819	4.47917	487.303	5.50445e-108
Krt5	4.71239	-3.52398	11.3014	0.000774502
Cldn34a	4.70576	-3.52524	11.5119	0.000691518
Fam90a1b	4.70576	-3.52524	11.5119	0.000691518
Bloc1s1	4.7049	4.56645	545.039	1.51076e-120
Rimklb	4.70262	-0.446622	15.2718	9.30977e-05
Marveld3	4.70104	-0.909075	28.5831	8.97611e-08
Gngt1	4.69913	-3.52668	11.3643	0.000748685
Igsf1	4.69725	5.02802	37.861	7.59673e-10
Tmc2	4.69562	-3.52686	9.93992	0.00161732
Rnase12	4.69359	-3.52794	11.3974	0.000735463
Hsd17b13	4.68571	-2.39041	26.1982	3.08102e-07
Gltpd2	4.68411	-3.52937	10.9183	0.000952185
Spata32	4.68225	-1.78297	34.2578	4.8274e-09
Pdzk1	4.64556	0.694303	94.1484	2.92735e-22
Cfap299	4.64375	0.0438758	58.4502	2.08507e-14
Papss2	4.64286	8.08513	347.292	1.64725e-77
Gm35549	4.64103	-2.42077	27.1853	1.84855e-07
Rab43	4.64075	5.05928	691.062	2.62595e-152
Aanat	4.63966	-2.42096	26.7162	2.35632e-07
Reln	4.62391	5.79216	71.5053	2.76517e-17
Spc25	4.60625	3.10151	100.68	1.0812e-23
Olfr374	4.59731	-3.59088	8.23507	0.00410886
Chrna10	4.58832	-0.594791	42.1387	8.50255e-11
Pjvk	4.58099	-1.39743	45.6509	1.41322e-11
Lce1m	4.57843	-3.59197	9.23883	0.00236937
Prr19	4.57718	-1.85414	36.6469	1.41587e-09
Kif23	4.5733	4.27395	501.85	3.7632e-111
Ptprk	4.56689	7.99789	327.643	3.13403e-73
Gm29797	4.56518	-0.401932	70.7095	4.13892e-17
Akp3	4.55393	-1.87396	28.7371	8.29017e-08
Slc23a3	4.5528	0.217276	73.2105	1.16532e-17
Chrna6	4.55208	-3.59504	9.40011	0.00216973
Slc26a8	4.5495	1.13487	122.221	2.06486e-28
Defb1	4.54219	-3.59632	10.1172	0.00146896
Hspb3	4.54219	-3.59632	10.1172	0.00146896
Dusp9	4.5396	2.03962	75.4878	3.6767e-18
Acte1	4.53595	-3.59759	10.3011	0.00132949
Pfas	4.53554	8.27949	691.408	2.2091e-152
Etv4	4.53539	3.32256	188.17	7.97548e-43
Psors1c2	4.535	-1.8794	33.3825	7.57013e-09
Magee2	4.53416	1.21995	99.9791	1.54013e-23
Tjp3	4.52991	2.14252	180.378	4.00743e-41
Myo3b	4.52582	-0.584962	42.0262	9.00574e-11
Gjd3	4.51939	-3.60012	9.56032	0.00198828
Mia	4.51939	-3.60012	9.56032	0.00198828
B3gnt2	4.51535	5.31374	278.213	1.84052e-62
Iqcn	4.51214	0.0646249	47.3188	6.03322e-12
Cd59b	4.50472	5.11383	240.18	3.5936e-54
Spats1	4.5011	-0.121434	68.4454	1.3044e-16
Gm4952	4.50014	-0.922789	21.3993	3.72909e-06
Adam28	4.49333	-1.09918	25.4966	4.43165e-07
Fdps	4.48237	3.95762	227.104	2.55184e-51
Epcam	4.48132	1.25089	112.999	2.15857e-26
Lcn8	4.4697	-1.96285	11.5216	0.000687928
Lrrc66	4.46485	-1.93624	28.3947	9.89377e-08
Crym	4.46386	4.53506	30.2705	3.75804e-08
Pmfbp1	4.46243	-1.07628	8.40663	0.00373854
Rab11fip1	4.4478	6.99545	507.295	2.45865e-112
Clic3	4.44628	-1.5216	43.751	3.7293e-11
Tmem200c	4.43709	3.89354	148.457	3.7695e-34
Cabyr	4.43465	0.388161	83.1291	7.68663e-20
Dipk1c	4.43388	0.973913	103.668	2.39247e-24
Shoc1	4.43276	-0.923299	41.1554	1.40595e-10
Sstr2	4.42677	5.73027	81.4225	1.82271e-19
Fermt1	4.41584	-3.66518	7.85177	0.0050771
Lyg2	4.41584	-3.66518	7.85177	0.0050771
Fam71e1	4.41564	4.3908	419.831	2.65608e-93
Cyp2r1	4.4147	1.31486	52.2691	4.8393e-13
Pdf	4.41404	3.16553	293.612	8.11816e-66
Pycr1	4.41302	4.38175	524.228	5.08979e-116
Mrgpra2a	4.41066	-2.5963	19.495	1.00861e-05
Dazl	4.40189	1.77145	116.616	3.48447e-27
Ngp	4.38324	1.74178	8.70435	0.00317451
Btn2a2	4.37595	-2.59667	19.7132	8.99781e-06
Pla2g4b	4.37388	1.22288	114.068	1.25935e-26
Tsga10ip	4.37311	-0.976137	55.6177	8.80261e-14
Cdh16	4.37109	-2.64003	6.26544	0.0123116
Cfap206	4.36971	1.82354	90.7313	1.64567e-21
Ppm1j	4.36665	3.60557	271.571	5.15797e-61
Ptcra	4.36029	-2.61	10.9091	0.000956939
Gm10840	4.35815	-3.67083	9.09184	0.00256752
R3hdml	4.35815	-3.67083	9.09184	0.00256752
Tm4sf20	4.35178	-3.67211	9.10274	0.00255227
Sptssb	4.34964	-3.67229	8.73536	0.00312099
Pkp1	4.34795	-1.28048	42.9936	5.49184e-11
Anxa11	4.3441	7.95886	526.507	1.62469e-116
Pate4	4.34374	-3.67339	8.77101	0.00306056
Olfr700	4.34341	-3.67357	8.92633	0.00281089
Ptx4	4.33903	-3.67246	6.19214	0.0128319
Krtap17-1	4.33539	-3.67484	8.78863	0.00303114
Olfr282	4.33539	-3.67484	8.78863	0.00303114
Cyp2t4	4.33299	-2.65144	12.2345	0.000469147
Apoc2	4.32627	-2.64135	14.5655	0.000135369
Myf5	4.32493	-3.67467	7.32167	0.00681281
Chrne	4.32341	-2.6347	17.4901	2.88806e-05
Olfr281	4.32278	-3.67502	7.74248	0.00539368
Rpe65	4.32278	-3.67502	7.74248	0.00539368
Cc2d2b	4.32187	-2.63362	19.1596	1.20229e-05
Hs3st4	4.31607	0.419514	70.4632	4.68939e-17
Sel1l3	4.31558	5.28591	121.156	3.53244e-28
Kctd14	4.31545	5.1115	161.934	4.27643e-37
Ccdc170	4.30872	1.40539	110.174	8.97617e-26
Sds	4.30284	-2.6706	19.1653	1.1987e-05
Sema3d	4.30007	5.85466	167.839	2.19313e-38
Hspa1l	4.29131	0.826869	49.3867	2.10169e-12
Ybx2	4.28804	4.36467	431.572	7.39278e-96
Ankmy1	4.28582	3.20859	197.208	8.49533e-45
Kif22	4.27802	3.33216	230.862	3.86718e-52
Pde4c	4.25004	3.50843	140.236	2.36407e-32
Tmem211	4.24742	-3.74238	5.96636	0.0145814
Cldnd2	4.24117	-1.36062	34.7664	3.71731e-09
Ush1c	4.23203	2.37924	91.6943	1.01156e-21
Gm7244	4.22972	-2.7078	19.8906	8.20042e-06
Il17b	4.22876	-2.12336	26.9734	2.06279e-07
Kif19a	4.22692	3.41392	216.012	6.70258e-49
Fer1l5	4.216	-0.128839	73.9914	7.84581e-18
Tafa3	4.21482	1.67954	81.3406	1.89981e-19
Cldn16	4.21107	-3.74385	6.77358	0.00925171
Zc3h11a	4.21024	5.73493	808.847	6.43569e-178
Inha	4.20497	8.04946	63.9519	1.27497e-15
Cfap52	4.19703	-2.1521	14.9832	0.000108473
Tnfsf18	4.19296	0.0780888	61.9639	3.49808e-15
Igfbp1	4.18827	-3.74531	7.09303	0.00773842
Pde6c	4.18827	-3.74531	7.09303	0.00773842
Gm5544	4.18667	-3.74514	7.31211	0.00684915
Tat	4.17946	-0.42946	66.4552	3.5793e-16
Dnaaf1	4.17939	-1.45501	26.0226	3.37448e-07
Ska1	4.17656	1.05598	99.6483	1.82013e-23
Dnase1l3	4.16982	4.60984	54.1249	1.88138e-13
Ugt1a2	4.16605	-3.74661	7.74753	0.0053786
Lrrc31	4.15755	-3.7479	7.74746	0.0053788
Arl4d	4.156	6.06657	355.898	2.20218e-79
Ggt1	4.15452	-1.17709	47.1547	6.55977e-12
Cybrd1	4.15446	3.42079	176.961	2.23397e-40
Gask1a	4.15187	3.55693	62.0992	3.26586e-15
Sync	4.15031	4.27014	168.518	1.5588e-38
Olfr527	4.14739	-3.74936	7.92046	0.00488787
Tex24	4.14739	-3.74936	7.92046	0.00488787
Haus5	4.14686	2.31027	139.976	2.6946e-32
Cilp2	4.14508	-1.18305	42.4862	7.11824e-11
Slc5a10	4.14255	-1.46617	40.9541	1.55844e-10
Cyp1a2	4.14196	-3.74971	4.28341	0.0384862
Lypd4	4.14038	-3.75065	7.77904	0.00528558
Olfr551	4.13907	-3.75082	7.77477	0.00529809
Glra1	4.13205	-3.75211	7.78537	0.0052671
Gm2396	4.13205	-3.75211	7.78537	0.0052671
Tktl1	4.13063	-2.84423	4.02749	0.0447644
Gpr50	4.12054	-3.7534	7.46473	0.00629193
Atp6ap1l	4.11932	-2.78205	18.7158	1.5172e-05
Ecel1	4.11486	5.39829	26.9423	2.09626e-07
Lcn10	4.11344	-3.75357	7.10106	0.00770383
Mkrn2os	4.11344	-3.75357	7.10106	0.00770383
Chkb	4.1036	3.1049	142.37	8.07222e-33
Gnat1	4.10034	-0.632054	52.1245	5.20907e-13
Tsga13	4.09973	-3.75486	6.89663	0.00863586
Slc47a2	4.09696	-0.533499	11.2138	0.000811895
Fam228a	4.09472	0.352159	66.4186	3.64641e-16
Mroh7	4.09396	3.78853	386.444	4.92057e-86
Mlf1	4.09297	3.45206	80.4977	2.91049e-19
C1ql4	4.09116	-2.21898	22.4416	2.16631e-06
Plb1	4.09062	-1.48657	33.2262	8.20361e-09
Gm1110	4.09032	-3.75469	6.12726	0.0133113
Lingo2	4.08953	-1.51166	28.2981	1.03996e-07
Ankrd34b	4.08893	5.15364	28.0956	1.1547e-07
Lrrc46	4.08541	1.8306	141.083	1.5434e-32
Slc12a3	4.08243	-2.79057	16.0056	6.31541e-05
Il1f10	4.07219	-3.75615	6.08833	0.0136077
Matn3	4.07069	-1.26401	44.509	2.53194e-11
Ryr1	4.05998	4.57302	9.06102	0.00261116
Ros1	4.05432	-2.82409	18.0368	2.16678e-05
Cpt1b	4.05357	0.190624	25.7593	3.86764e-07
Hsd17b1	4.04952	1.97673	166.59	4.11129e-38
Vwa2	4.04477	-2.85353	9.31455	0.00227341
Dnase1	4.0249	-2.83152	16.2647	5.50818e-05
Tpgs2	4.02329	6.68873	632.009	1.82773e-139
Kcnq1	4.02131	6.12892	362.991	6.28574e-81
Paqr5	4.01935	5.24815	52.3419	4.66327e-13
Rhbg	4.00877	1.19211	104.601	1.49374e-24
Prmt8	4.00829	-1.90237	29.1367	6.74473e-08
Rgn	4.00359	4.20745	293.682	7.83804e-66
Ly6c2	4.00023	2.86376	76.8286	1.86458e-18
Ankrd34c	3.99208	-2.87333	17.3102	3.17473e-05
Cdkl4	3.99129	0.829892	77.6024	1.26019e-18
Serpina7	3.97892	-3.82681	5.61661	0.0177911
Slc5a4b	3.97892	-3.82681	5.61661	0.0177911
Car14	3.97288	-0.196634	27.9107	1.27046e-07
Ppp1r14d	3.96819	-2.35127	19.7291	8.92306e-06
C2	3.95876	7.39312	426.906	7.66189e-95
Vamp9	3.95609	-0.467161	53.2422	2.94857e-13
Shbg	3.95584	-2.87518	13.2472	0.000272992
Oaz3	3.95192	-0.930101	33.6532	6.58651e-09
Tenm2	3.94859	3.6129	128.326	9.52498e-30
Impg1	3.94507	-1.95291	16.8749	3.99259e-05
Psapl1	3.94308	-3.82828	6.18244	0.0129024
Pla2g4f	3.92899	-1.943	24.8196	6.2954e-07
Atp6v1fnb	3.92657	-3.82976	6.22025	0.0126297
Rbpjl	3.92296	-3.82959	6.4844	0.0108826
Kctd19	3.91792	-0.20379	23.3655	1.33962e-06
Glcci1	3.91763	3.62742	305.096	2.55598e-68
Abcc2	3.91252	-1.16757	38.0347	6.94962e-10
Il9	3.90888	-3.83106	6.64169	0.00996194
Muc5ac	3.90888	-3.83106	6.64169	0.00996194
Nlgn1	3.90826	3.61584	160.378	9.35441e-37
Mettl21e	3.90817	-2.916	16.2358	5.59281e-05
Kcnk4	3.90123	-2.84084	5.12385	0.0235993
Gm40193	3.90086	-3.83236	6.63657	0.00999059
Syna	3.90086	-3.83236	6.63657	0.00999059
Ubqlnl	3.90086	-3.83236	6.63657	0.00999059
Lcat	3.9001	1.78751	97.7348	4.78346e-23
Lrriq4	3.89992	-3.83253	6.50526	0.0107556
Gm11100	3.89795	-2.91641	15.7972	7.05069e-05
Prrt2	3.89701	0.685674	62.7957	2.29298e-15
Capn3	3.89213	1.31511	87.8153	7.18616e-21
Chst9	3.89203	-3.83383	6.63612	0.00999314
Clcnkb	3.89203	-3.83383	6.63612	0.00999314
Krt25	3.89203	-3.83383	6.63612	0.00999314
Foxb1	3.89165	-3.83366	6.18423	0.0128894
Igll1	3.89165	-3.83366	6.18423	0.0128894
Perm1	3.8906	4.95797	103.56	2.52614e-24
Lpar2	3.88432	4.48447	247.425	9.46086e-56
Rpl17	3.87635	7.54132	663.679	2.36702e-146
Rhbdl3	3.87405	5.99323	332.272	3.07514e-74
Abcb4	3.87081	4.74492	97.5945	5.1347e-23
Gpr15	3.86623	-3.8366	6.16946	0.0129974
Olfr985	3.86623	-3.8366	6.16946	0.0129974
Lrrc74b	3.86055	0.139977	57.5077	3.36666e-14
Col4a5	3.86008	7.02852	479.581	2.63638e-106
Nppc	3.85476	-1.02708	7.57922	0.0059045
Spata17	3.85191	0.525764	59.4636	1.24576e-14
Fam166b	3.8509	-1.43149	38.8563	4.5619e-10
Sstr1	3.85069	-1.00389	40.7577	1.72321e-10
Sgca	3.84814	0.190425	28.1824	1.10403e-07
Ap4b1	3.846	2.86772	155.371	1.16155e-35
Ano7	3.84396	-1.44358	36.6787	1.39296e-09
Vax2	3.84339	-2.95855	15.3963	8.7161e-05
Fbxw25	3.84318	-3.8379	5.68592	0.0171016
Flvcr2	3.84056	5.30245	544.345	2.13854e-120
Cwh43	3.82499	-2.43067	18.906	1.3732e-05
Pitx1	3.81355	-2.96594	13.629	0.000222715
Ropn1l	3.81257	4.12139	254.068	3.36983e-57
Stk31	3.80897	-2.4442	19.9465	7.96409e-06
Zdhhc15	3.80857	4.92767	275.048	9.00892e-62
Ugt1a5	3.80286	-2.42339	21.3365	3.8532e-06
Gper1	3.80061	5.94414	175.852	3.90041e-40
Hmgb1	3.79857	7.50838	572.85	1.34701e-126
Atp7b	3.79699	0.900606	98.118	3.94181e-23
Dlx1	3.79593	0.686795	53.1659	3.06529e-13
Zfp473	3.79569	2.34738	128.16	1.03528e-29
Afm	3.7918	-2.97567	8.95462	0.00276769
Pfpl	3.78774	-3.83919	4.06415	0.0438028
Capsl	3.78099	-2.05183	19.5841	9.62659e-06
Garem2	3.76956	-2.08853	19.4591	1.02774e-05
Hsf2bp	3.76308	-1.29231	42.2874	7.87969e-11
Rgs8	3.75869	-1.08546	39.2553	3.71854e-10
B4galnt2	3.75832	-3.00106	5.83572	0.0157039
Mab21l4	3.7479	-3.00807	14.1167	0.000171809
Lhx4	3.74681	-1.48122	21.951	2.79698e-06
Map3k21	3.73858	3.91057	69.0881	9.4164e-17
Cxcl5	3.7333	-1.3898	7.97138	0.00475227
Rad21l	3.73019	-0.116147	49.518	1.96558e-12
Htr5b	3.71997	-3.04895	8.26996	0.00403064
Scd4	3.71898	1.66403	109.469	1.28097e-25
Topaz1	3.71268	-2.10749	25.4925	4.441e-07
Edaradd	3.71259	0.318049	25.597	4.20686e-07
Mmp19	3.70902	8.43879	562.12	2.90718e-124
Cobl	3.70888	4.97056	187.619	1.05197e-42
Rps2	3.69439	7.8138	604.294	1.94888e-133
Lrriq1	3.69151	1.76995	131.82	1.6385e-30
Sdc1	3.682	7.35868	151.649	7.55995e-35
Col4a6	3.67168	4.86719	173.563	1.2329e-39
Asic3	3.66365	-1.18394	36.2559	1.73036e-09
Rln1	3.65833	-3.10296	8.67795	0.00322083
Naip1	3.65804	-0.0590904	13.845	0.000198521
Ccdc65	3.65311	2.56315	169.116	1.15407e-38
Ribc1	3.64839	3.03603	159.613	1.37439e-36
Pdzrn4	3.64769	-1.28283	11.8145	0.000587701
Xylb	3.64675	4.15805	342.682	1.66254e-76
Ankdd1a	3.64471	0.977545	84.5554	3.73594e-20
Rnf212	3.64097	-3.91626	5.27192	0.0216721
Tfpi2	3.63764	2.64878	60.6835	6.70293e-15
Pkd1l1	3.63643	-0.227441	25.6792	4.03148e-07
Chst7	3.63303	3.69252	218.404	2.01653e-49
Rasal1	3.62436	5.49904	155.903	8.89034e-36
Mkx	3.62315	3.57819	207.807	4.13345e-47
Dcdc2a	3.61851	0.266279	39.8922	2.68378e-10
Ccpg1	3.61761	6.39582	686.881	2.13098e-151
Gm16867	3.61596	-3.91906	5.20935	0.0224658
Gzma	3.61564	2.30443	60.9204	5.94299e-15
Abca13	3.61388	-3.91923	5.2048	0.0225245
Akap14	3.61388	-3.91923	5.2048	0.0225245
Mc4r	3.61388	-3.91923	5.2048	0.0225245
Rp1l1	3.61388	-3.91923	5.2048	0.0225245
Gcnt4	3.61249	0.383375	42.2741	7.93351e-11
Naprt	3.60455	5.31149	204.088	2.67822e-46
Fam71e2	3.60455	-3.92037	5.18073	0.0228387
Gpr150	3.60455	-3.92037	5.18073	0.0228387
Gtsf2	3.60455	-3.92037	5.18073	0.0228387
Fbxw27	3.60249	-3.92054	5.17624	0.0228978
Mug2	3.60249	-3.92054	5.17624	0.0228978
Pnma5	3.60249	-3.92054	5.17624	0.0228978
Prokr2	3.60249	-3.92054	5.17624	0.0228978
Gm10499	3.59539	0.707201	69.2013	8.89085e-17
Erv3	3.59112	-3.92185	5.14791	0.0232744
Izumo2	3.59112	-3.92185	5.14791	0.0232744
Olfr91	3.59112	-3.92185	5.14791	0.0232744
Sycp1	3.59112	-3.92185	5.14791	0.0232744
Wap	3.59112	-3.92185	5.14791	0.0232744
T2	3.59059	-3.11152	11.9904	0.000534754
Asmt	3.58907	-3.92202	5.14346	0.023334
Ccdc183	3.58907	-3.92202	5.14346	0.023334
Ly6h	3.58855	2.46172	12.4459	0.000418905
Hsh2d	3.58817	0.00414905	41.1682	1.39676e-10
Trpm6	3.58684	-0.286643	45.727	1.35938e-11
Cfap53	3.5867	0.959427	53.4059	2.71281e-13
Met	3.58434	6.03914	439.881	1.14921e-97
Casp4	3.58026	4.34616	97.393	5.68468e-23
Maoa	3.57902	9.08987	129.61	4.98844e-30
Gpx5	3.57775	-3.92333	5.11541	0.0237143
Iqca	3.57775	-3.92333	5.11541	0.0237143
Trp53tg5	3.57775	-3.92333	5.11541	0.0237143
Scml2	3.57463	1.8157	133.03	8.90493e-31
Spaca9	3.56671	0.793242	86.3881	1.47869e-20
Drc7	3.56646	-3.92464	5.08758	0.0240978
Gm7073	3.56646	-3.92464	5.08758	0.0240978
Lrrc37a	3.56646	-3.92464	5.08758	0.0240978
Padi6	3.56646	-3.92464	5.08758	0.0240978
Tex21	3.56646	-3.92464	5.08758	0.0240978
Egf	3.56562	3.1031	188.939	5.4197e-43
Pgam1	3.55843	10.0229	380.42	1.008e-84
Retnlb	3.55521	-3.92595	5.05998	0.0244845
Zp1	3.55521	-3.92595	5.05998	0.0244845
Fam3b	3.5425	-1.66126	16.5718	4.68432e-05
Cenpm	3.54134	2.4567	41.4293	1.22215e-10
Arfip1	3.53715	4.65783	483.688	3.36746e-107
Cd300ld4	3.53603	0.63175	17.3504	3.10838e-05
Tmem116	3.53233	2.71578	179.955	4.95721e-41
Rlbp1	3.53079	-1.95781	27.9404	1.25107e-07
Zfp524	3.52814	3.3271	261.124	9.76119e-59
Rad54l	3.52467	2.46345	131.022	2.4484e-30
Mov10l1	3.51914	-2.65568	13.6273	0.000222921
Siglecf	3.51878	-0.367197	22.6309	1.96298e-06
Samd11	3.51855	2.50239	34.7002	3.8459e-09
Krt77	3.50966	-3.1514	5.49123	0.0191121
Lrrc71	3.50943	0.491932	32.3159	1.31036e-08
Ccdc18	3.50679	1.32562	72.1275	2.01736e-17
Gramd2	3.5007	0.894951	58.1807	2.39111e-14
Hnrnpa3	3.49593	7.88515	533.826	4.15444e-118
Alpk3	3.48804	1.58005	18.9921	1.31262e-05
Ect2l	3.48317	-3.15883	11.4427	0.000717764
Ackr2	3.47606	3.41681	82.2363	1.20752e-19
Sec1	3.47353	-0.128123	57.3915	3.57147e-14
Gm45095	3.47223	-1.7552	30.081	4.14363e-08
Epx	3.46931	-3.16125	10.1909	0.00141139
Btnl1	3.46897	-3.20933	7.91115	0.00491309
Cfap65	3.46732	-1.03514	28.552	9.12179e-08
Hmcn2	3.46156	5.3507	34.1736	5.0408e-09
Mettl11b	3.46076	-3.16293	7.28856	0.00693952
Htra1	3.45924	8.3706	191.009	1.91494e-43
Tex43	3.45892	-3.16636	10.5582	0.00115675
Sox2	3.45788	-0.184217	26.8694	2.17678e-07
Defb36	3.45516	-0.395495	43.8152	3.60894e-11
Nudt16	3.45145	6.44205	295.795	2.71606e-66
Nat1	3.44526	2.31484	68.6067	1.20197e-16
Zbtb7c	3.44213	5.55689	301.284	1.7297e-67
Prrg1	3.44184	4.65186	230.375	4.93719e-52
Nptx1	3.43898	6.03433	43.8937	3.46703e-11
Cth	3.43865	6.16064	264.225	2.05831e-59
Krt18	3.43416	3.39346	33.3022	7.88914e-09
Nrm	3.42425	3.60492	214.79	1.23831e-48
Adarb2	3.4239	-2.06948	4.23564	0.0395838
Sh2d7	3.42116	-3.20589	8.03274	0.00459392
Rasl10a	3.41901	1.75507	86.6454	1.2983e-20
Tmem163	3.41582	4.01554	11.1808	0.000826503
Acox2	3.41369	-0.64218	14.137	0.000169968
Kcng1	3.4135	1.49421	12.7819	0.00034998
Asnsd1	3.41216	3.93587	316.113	1.01745e-70
Car5a	3.41063	-2.37745	10.9989	0.00091167
Arhgap22	3.40975	5.67105	108.587	1.99866e-25
Hus1b	3.40947	-3.20747	7.80403	0.00521297
Col10a1	3.40128	-1.90867	5.63962	0.017559
Chrna1	3.39636	-3.2182	9.82253	0.00172387
Sema3a	3.39566	2.14335	45.7187	1.36514e-11
Aass	3.38847	1.83311	68.339	1.3767e-16
Hnf1a	3.38642	-1.59808	27.9384	1.25238e-07
Fam234a	3.38524	8.93825	301.299	1.71683e-67
Abca17	3.37818	-2.74552	12.3701	0.000436256
Gabrr2	3.37611	-1.00837	35.0757	3.17135e-09
Slc39a5	3.37486	0.447538	15.7856	7.09406e-05
Cdca7l	3.37269	4.04962	84.7096	3.45566e-20
Epb42	3.37192	-2.38132	14.3339	0.000153086
Ssmem1	3.37047	-2.06253	20.0717	7.45924e-06
Scn11a	3.37037	-3.22359	9.79529	0.00174959
Diablo	3.37007	4.74773	389.026	1.3486e-86
Slc30a3	3.36796	-3.21634	10.2435	0.00137168
Slc35f3	3.3652	3.01224	116.739	3.27477e-27
Prss27	3.35904	-0.85833	42.4953	7.08539e-11
Cdh23	3.35821	2.74948	71.6242	2.60341e-17
Tcfl5	3.35658	-3.22601	8.10471	0.00441504
Il23a	3.35447	-2.38486	19.1287	1.22193e-05
Lrrc58	3.34614	9.75855	172.643	1.95867e-39
Pomc	3.34337	2.23884	102.014	5.51336e-24
Vkorc1	3.33986	3.96956	253.473	4.54333e-57
Cntf	3.32746	-0.395042	49.5184	1.96516e-12
Klf8	3.3271	2.80362	81.2881	1.95097e-19
Rnf26	3.32467	4.54757	307.746	6.76606e-69
Gucy2c	3.32167	-2.74192	10.4903	0.00120004
Dbndd2	3.32024	3.49806	65.8652	4.82833e-16
Ddt	3.32013	5.19486	208.8	2.50983e-47
Ndnf	3.31908	3.0892	27.993	1.21756e-07
F2rl2	3.31564	1.20653	59.0352	1.54878e-14
Fbxo48	3.31437	-0.416391	44.0155	3.25779e-11
Il6	3.30762	-2.78831	11.6373	0.000646428
Pdzd3	3.30656	-0.119242	52.0969	5.28295e-13
Pof1b	3.30404	-3.32285	5.03172	0.0248871
Pld5	3.30369	-0.55119	20.3853	6.33131e-06
Hjv	3.30309	1.59375	6.73955	0.00942985
Klk11	3.30274	-2.78049	13.9253	0.000190217
Calr4	3.29658	-0.84139	29.2708	6.29378e-08
Bbof1	3.29545	3.12279	108.867	1.7352e-25
Slc16a13	3.29401	4.19039	301.246	1.76353e-67
Ptpn5	3.29261	2.29865	29.8512	4.66515e-08
Grm4	3.28743	-0.28359	24.7407	6.5583e-07
Hgfac	3.28697	-1.47061	21.696	3.19449e-06
Gas2l2	3.28327	-3.26967	6.79474	0.0091427
Ctnnd1	3.2794	6.66272	590.992	1.5249e-130
Slc28a1	3.27831	-1.88079	27.5501	1.53075e-07
Dbndd1	3.27624	3.08606	29.1792	6.59827e-08
Nrl	3.27313	-1.33741	24.7015	6.69321e-07
Tmem217	3.27304	-2.78902	14.6406	0.000130085
Nmral1	3.27007	4.75471	375.22	1.36649e-83
Cdc20b	3.26771	-4.0099	4.079	0.0434192
Cnfn	3.26771	-4.0099	4.079	0.0434192
Kcnd2	3.26718	4.98216	174.998	5.99189e-40
Dapl1	3.26713	-0.11319	25.4514	4.53678e-07
Mzb1	3.26602	1.08498	32.1688	1.41341e-08
Ppp1r36	3.26583	-0.0483296	52.0449	5.42455e-13
Prss28	3.26529	-2.79129	13.5019	0.000238317
Rimkla	3.26213	1.745	45.3745	1.62743e-11
Slc44a5	3.25881	-1.50594	20.5398	5.84028e-06
Bpifc	3.25439	-1.36317	37.1961	1.0683e-09
Drd1	3.25335	0.608771	34.4721	4.32411e-09
Fshb	3.25321	-4.0114	4.05071	0.0441529
Gm21586	3.25321	-4.0114	4.05071	0.0441529
Pglyrp3	3.25321	-4.0114	4.05071	0.0441529
Prr29	3.25321	-4.0114	4.05071	0.0441529
Spag11a	3.25321	-4.0114	4.05071	0.0441529
Fbll1	3.25157	3.10639	31.8197	1.69172e-08
Cplane2	3.25096	0.39844	54.2763	1.74193e-13
Art5	3.24998	-1.90248	26.678	2.40348e-07
Tmem30c	3.24898	-2.44313	13.2221	0.000276666
Tyro3	3.24397	4.52414	185.658	2.8192e-42
Enthd1	3.24083	-4.01272	4.02627	0.0447969
Thegl	3.24023	-3.28332	7.47378	0.00626038
Emilin3	3.23919	-0.747764	40.6696	1.80267e-10
Bpifa3	3.23878	-4.01289	4.02274	0.0448907
Clrn3	3.23878	-4.01289	4.02274	0.0448907
Nkx6-1	3.23878	-4.01289	4.02274	0.0448907
Olfr1248	3.23878	-4.01289	4.02274	0.0448907
Tmprss12	3.23878	-4.01289	4.02274	0.0448907
Nrip3	3.23732	3.36366	65.592	5.54639e-16
Pde1c	3.23545	1.78845	58.8962	1.66212e-14
St8sia1	3.23166	4.371	170.512	5.72072e-39
Chia1	3.22647	-4.01421	3.99858	0.0455386
Gm32742	3.22647	-4.01421	3.99858	0.0455386
Plac1	3.22647	-4.01421	3.99858	0.0455386
Mog	3.22443	-4.01438	3.9951	0.0456328
Wfdc5	3.22443	-4.01438	3.9951	0.0456328
Plppr4	3.22431	5.05841	110.439	7.85419e-26
Dnase2b	3.22147	-2.18132	20.9685	4.6689e-06
Fras1	3.22	3.19319	137.551	9.13565e-32
Ntf5	3.21444	0.352052	11.6767	0.000632868
Ankrd7	3.2142	-4.01553	3.97466	0.0461899
Slc7a15	3.2142	-4.01553	3.97466	0.0461899
Lyzl6	3.21218	-4.0157	3.97121	0.0462844
Mroh4	3.21218	-4.0157	3.97121	0.0462844
Tprg	3.21218	-4.0157	3.97121	0.0462844
Gask1b	3.21079	6.77112	146.756	8.87336e-34
Fhit	3.20938	3.38274	216.073	6.50061e-49
Tmem74b	3.20323	1.96445	100.575	1.13975e-23
Blvrb	3.20281	6.81188	275.828	6.0918e-62
Irgc1	3.19998	-4.01702	3.94756	0.0469394
Dqx1	3.19816	3.15065	112.551	2.70674e-26
Sectm1a	3.19798	0.57844	24.9259	5.95754e-07
Col24a1	3.1943	-2.83169	13.326	0.000261747
Nrxn3	3.1922	-0.172796	9.89343	0.0016587
Npffr2	3.19102	-3.2812	5.60228	0.0179371
Slc5a8	3.18969	-2.44274	8.08436	0.0044649
Gm17660	3.18783	-4.01834	3.92413	0.0475977
Olfr62	3.18783	-4.01834	3.92413	0.0475977
Spink14	3.18783	-4.01834	3.92413	0.0475977
Sfmbt2	3.18728	2.94189	92.4277	6.98293e-22
Bdnf	3.18361	-0.985571	25.0266	5.65459e-07
Tax1bp3	3.17981	6.37478	445.367	7.35034e-99
Gen1	3.17766	2.88797	104.318	1.7235e-24
Ism2	3.16874	0.23415	4.96122	0.0259219
Ercc8	3.15711	4.6581	224.142	1.12958e-50
Dpy19l2	3.15639	-1.02275	18.9966	1.30949e-05
Abcc3	3.15168	5.6852	61.3829	4.6987e-15
Pcsk9	3.15167	-3.33627	8.59681	0.00336752
Ccdc27	3.14949	-3.32891	8.0725	0.0044942
Zar1	3.14578	-3.33767	8.44269	0.00366514
Cfap161	3.14175	-0.153585	45.0844	1.88721e-11
Apoc3	3.13247	-0.0700016	10.0711	0.00150613
Gpank1	3.12792	5.12285	456.008	3.55304e-101
Gm29776	3.1213	-0.947343	35.4072	2.6749e-09
Tppp2	3.11629	-3.33641	6.91202	0.00856183
Alk	3.11604	-0.253953	31.1824	2.34881e-08
Tnfsf10	3.11288	6.4317	379.524	1.57997e-84
Mpp6	3.11158	5.61385	326.895	4.56179e-73
Cox7a1	3.10689	4.73478	47.1628	6.53292e-12
Sh3bgr	3.09871	5.31128	178.762	9.03004e-41
Gm28455	3.09841	-0.46275	40.8121	1.67596e-10
Trpv4	3.09394	4.20124	150.437	1.39161e-34
Slco4a1	3.07891	-0.938004	9.27049	0.00232875
Izumo1	3.07887	-1.82769	20.6543	5.50134e-06
Hmx1	3.07488	-2.55705	16.0173	6.27649e-05
Ccl2	3.06784	2.48677	25.6997	3.98898e-07
Phf19	3.06067	3.37226	223.553	1.51856e-50
Ak9	3.05894	-2.05794	17.3666	3.08198e-05
Epgn	3.05629	-2.0891	9.70733	0.00183535
Grid2	3.05585	0.131718	36.6126	1.44096e-09
Cacna2d2	3.05579	5.89374	328.048	2.55821e-73
Haus4	3.05425	7.99143	174.923	6.22269e-40
Stat1	3.04271	7.37995	162.526	3.175e-37
Cort	3.04104	-2.29996	19.2623	1.13937e-05
Krt23	3.02949	-1.69534	4.05062	0.0441551
L3mbtl1	3.02888	-0.303591	36.264	1.72317e-09
Fbxl13	3.02775	-0.522307	24.6159	6.99735e-07
Gm40190	3.02708	-1.90115	18.9457	1.34495e-05
Nell2	3.02622	3.12691	51.0811	8.86291e-13
Suclg2	3.02542	9.00405	229.399	8.06061e-52
Tbc1d8	3.02371	5.45563	294.567	5.02813e-66
Erich2	3.02072	0.475709	42.5654	6.83574e-11
Krt4	3.02008	-1.88016	2.88136	0.0896105
Gm7102	3.01068	-1.56132	24.0816	9.23399e-07
Enox1	3.0077	4.25218	309.086	3.45464e-69
Cadm2	3.00496	2.36053	39.9275	2.63563e-10
Dnaic1	3.00158	0.123477	43.7242	3.78065e-11
Ankrd31	2.99926	-2.58907	14.1887	0.00016536
Dgkk	2.99648	4.71385	8.65015	0.00327034
Ftcd	2.99569	-1.15532	25.3782	4.71211e-07
Plekhm3	2.9916	7.09028	239.455	5.16973e-54
Rbks	2.99085	3.86067	92.1383	8.08259e-22
Fgf13	2.99008	3.65885	121.135	3.56943e-28
Tarbp2	2.99001	5.63498	393.849	1.20236e-87
Dleu7	2.98947	-1.5469	24.3842	7.89117e-07
Pyurf	2.98881	5.96251	236.724	2.03749e-53
Lrrc23	2.98695	1.7725	102.534	4.24068e-24
Rslcan18	2.98664	-0.471382	40.5382	1.92805e-10
Ptrh1	2.98286	3.94041	228.625	1.18932e-51
Chit1	2.98148	-2.13443	9.43751	0.00212592
Tph2	2.97449	-1.88365	21.5412	3.4631e-06
Pld6	2.97356	1.68248	51.5058	7.13842e-13
Car9	2.97092	0.501559	43.4312	4.39123e-11
Hmgn2	2.9689	6.16502	454.459	7.72097e-101
Nr1h5	2.96621	-2.95949	10.6589	0.00109544
Gucy1a2	2.96261	3.76765	46.9516	7.27629e-12
Fxyd2	2.96206	4.04392	46.7461	8.0806e-12
Tmem178	2.95998	4.18728	117.694	2.02298e-27
Retsat	2.95975	8.57689	237.706	1.24426e-53
Mis18bp1	2.95192	1.40695	79.661	4.44482e-19
Fggy	2.94814	6.82592	12.9176	0.000325502
Zscan20	2.94274	4.8388	315.277	1.54759e-70
Ddah1	2.92651	2.6175	53.2322	2.96363e-13
Inpp5j	2.92627	2.56885	105.775	8.26078e-25
Car8	2.92362	6.50108	8.07608	0.00448534
Smco1	2.91765	-2.36049	14.9062	0.000112994
Fzd5	2.91684	6.80406	90.599	1.75953e-21
Pla2g4c	2.91648	0.537831	34.6373	3.97222e-09
Cacna2d3	2.91637	4.16321	189.07	5.0746e-43
Dhtkd1	2.91622	5.43881	243.141	8.12725e-55
Sh3bp1	2.9137	4.13449	142.609	7.15635e-33
Odf4	2.90791	-3.00938	8.04991	0.0045506
Afmid	2.9054	2.71767	43.2235	4.883e-11
Cyb5r2	2.90426	-1.78615	22.9187	1.69e-06
Zfp275	2.90219	7.29967	204.824	1.84969e-46
Notum	2.90118	4.74682	71.9835	2.17001e-17
Pgr15l	2.90068	-0.811701	12.6801	0.000369571
Bco1	2.8986	-0.753524	38.517	5.42775e-10
Scnn1a	2.89776	3.04304	119.388	8.61043e-28
Spp2	2.89763	-2.699	7.64868	0.00568139
Brip1	2.89739	2.49802	87.6867	7.66877e-21
C2cd4d	2.89403	0.23905	33.1777	8.41115e-09
Fbxo10	2.89383	7.0397	383.655	1.99187e-85
Cntn3	2.89072	0.371368	34.5037	4.25451e-09
Nepn	2.8899	-0.0666932	11.0057	0.000908342
Knl1	2.88255	1.95576	92.2319	7.70916e-22
Bbox1	2.88066	-2.67942	9.26394	0.0023371
Rnf8	2.88057	3.91545	148.599	3.50942e-34
Apbb1ip	2.87685	5.12645	26.3233	2.8878e-07
Chsy3	2.87499	0.230869	33.2055	8.29153e-09
Bend6	2.87399	2.77517	145.287	1.85833e-33
Cdan1	2.87189	6.17235	78.3085	8.81402e-19
Ccnb1	2.86929	2.13439	38.5579	5.31526e-10
Csdc2	2.86576	6.24039	58.9111	1.64956e-14
Ccdc125	2.86391	2.60285	93.6226	3.81802e-22
Colec10	2.85962	-1.97957	17.2112	3.34458e-05
Atp8b3	2.85922	2.36823	84.8002	3.30086e-20
Arc	2.85807	2.80436	35.1854	2.99762e-09
Myh15	2.85578	-3.0123	9.08364	0.00257906
Churc1	2.85228	4.70147	244.492	4.1241e-55
Slitrk6	2.85138	1.57314	61.1523	5.28273e-15
Nphs1	2.85082	-3.45967	6.53084	0.010602
Cd46	2.84677	2.18508	38.1201	6.65201e-10
Gpr6	2.8461	-2.20574	17.919	2.30509e-05
Lrrc52	2.84517	-3.51461	1.80857	0.178679
Slc4a9	2.84169	-3.46092	6.27188	0.0122669
Ncam1	2.83915	7.33554	115.698	5.53401e-27
Mpped1	2.83853	-3.4611	6.14867	0.0131511
Rcvrn	2.83818	-3.46819	4.88124	0.02715
Tdrd1	2.83104	-3.45609	3.07307	0.0795993
Dxo	2.82857	6.71199	308.52	4.58848e-69
Mettl15	2.82787	4.18232	263.883	2.44452e-59
AI593442	2.82118	1.4241	9.16218	0.00247068
Dmgdh	2.81808	2.32686	25.5695	4.26731e-07
Cfap70	2.81459	3.32683	99.642	1.82588e-23
Tekt3	2.81389	-3.46359	5.56373	0.0183363
Fitm1	2.81377	1.277	63.7943	1.38114e-15
Cdyl2	2.81089	3.8505	188.377	7.18926e-43
Fcer2a	2.80719	0.010291	25.1297	5.35998e-07
Pecr	2.8067	5.63879	270.349	9.52598e-61
Irx2	2.80648	0.869764	19.9188	8.08025e-06
Uroc1	2.79914	-0.365407	42.8756	5.83325e-11
Nr0b1	2.7942	5.16326	26.1646	3.13516e-07
Ocstamp	2.79075	0.59998	36.8328	1.28707e-09
Agtr1b	2.79075	6.23064	158.666	2.21393e-36
Cchcr1	2.79039	4.52356	204.32	2.38361e-46
Cby3	2.78809	-3.06236	8.78774	0.00303261
Scn10a	2.78719	-3.14663	2.91831	0.0875796
Pou5f2	2.78134	-3.5242	4.25951	0.0390312
Osbpl1a	2.78016	7.75519	190.82	2.10514e-43
Slc25a43	2.77438	1.80143	77.1597	1.57682e-18
Scube3	2.77179	6.71068	155.283	1.21441e-35
Spata18	2.77065	-2.04978	18.9617	1.33365e-05
Hoxa6	2.76988	2.08433	89.7524	2.69912e-21
Tmem150c	2.76837	5.54065	221.769	3.72017e-50
Creb3l3	2.76346	1.75111	17.8157	2.43366e-05
Tmem42	2.75936	4.35556	192.812	7.73629e-44
Tcp11	2.75341	-3.52403	5.34502	0.0207816
Fgg	2.75113	-1.03344	15.6396	7.66317e-05
Dnajc12	2.7498	5.76021	328.255	2.30614e-73
Btnl4	2.74794	-3.46626	3.78475	0.0517217
Actrt2	2.74533	-4.11148	2.78895	0.0949162
Ces2h	2.74533	-4.11148	2.78895	0.0949162
Eras	2.74533	-4.11148	2.78895	0.0949162
Gm9195	2.74533	-4.11148	2.78895	0.0949162
Il1f8	2.74533	-4.11148	2.78895	0.0949162
Klk7	2.74533	-4.11148	2.78895	0.0949162
Lypd11	2.74533	-4.11148	2.78895	0.0949162
Neurog3	2.74533	-4.11148	2.78895	0.0949162
Olfr323	2.74533	-4.11148	2.78895	0.0949162
Pax4	2.74533	-4.11148	2.78895	0.0949162
Slc32a1	2.74533	-4.11148	2.78895	0.0949162
Tex13c3	2.74533	-4.11148	2.78895	0.0949162
Bst2	2.74522	7.23885	191.077	1.85042e-43
Dcbld1	2.7412	3.90277	179.231	7.1343e-41
Clec1b	2.74114	2.46073	15.1831	9.75722e-05
Pcnx2	2.73974	-1.31962	15.6941	7.44555e-05
Pax9	2.73929	-3.52529	5.55104	0.0184697
Tnfrsf26	2.73663	2.22424	46.3437	9.92271e-12
Ndufb2	2.73636	5.39544	262.605	4.64256e-59
Hira	2.73303	4.64219	346.511	2.43781e-77
Gabra2	2.73118	-2.49256	13.0357	0.000305614
Ccdc188	2.72985	-4.11298	2.76799	0.0961671
Chrng	2.72985	-4.11298	2.76799	0.0961671
Etv2	2.72985	-4.11298	2.76799	0.0961671
Exosc6	2.72985	-4.11298	2.76799	0.0961671
Gm8674	2.72985	-4.11298	2.76799	0.0961671
Grk1	2.72985	-4.11298	2.76799	0.0961671
Grp	2.72985	-4.11298	2.76799	0.0961671
Hmx2	2.72985	-4.11298	2.76799	0.0961671
Krt71	2.72985	-4.11298	2.76799	0.0961671
Olfr553	2.72985	-4.11298	2.76799	0.0961671
Sdr16c5	2.72985	-4.11298	2.76799	0.0961671
Snorc	2.72985	-4.11298	2.76799	0.0961671
Timd2	2.72985	-4.11298	2.76799	0.0961671
Degs2	2.72903	-2.10193	12.2135	0.000474439
F11r	2.72854	7.04221	140.104	2.52585e-32
Sertm1	2.72803	-2.44092	3.53353	0.0601397
Atp6v0d2	2.72706	4.97671	8.18576	0.00422205
Olfr1393	2.72545	-3.10695	6.44585	0.0111212
Cndp1	2.72386	-0.543206	39.9598	2.59242e-10
Slc17a2	2.72141	-3.5305	4.25561	0.039121
Clnk	2.72116	-1.34658	6.67312	0.00978779
Fhl4	2.7194	0.98514	62.3105	2.9336e-15
Ckap2	2.7184	2.36457	69.0389	9.65398e-17
Ddias	2.71819	1.57801	37.5735	8.80341e-10
Ptk2b	2.71797	5.62425	70.5818	4.41563e-17
Btg4	2.71647	-4.11431	2.74968	0.097274
Cabp5	2.71647	-4.11431	2.74968	0.097274
Gphb5	2.71647	-4.11431	2.74968	0.097274
Khdc1c	2.71647	-4.11431	2.74968	0.097274
Lrrc43	2.71647	-4.11431	2.74968	0.097274
Pax6	2.71647	-4.11431	2.74968	0.097274
Pp2d1	2.71647	-4.11431	2.74968	0.097274
Prss48	2.71647	-4.11431	2.74968	0.097274
Spdye4b	2.71647	-4.11431	2.74968	0.097274
Tbx10	2.71647	-4.11431	2.74968	0.097274
Tex35	2.71647	-4.11431	2.74968	0.097274
Gadd45b	2.71484	6.86168	43.7054	3.81717e-11
Areg	2.71449	-4.11448	2.7473	0.0974186
ccdc198	2.71449	-4.11448	2.7473	0.0974186
Grm5	2.71449	-4.11448	2.7473	0.0974186
Kctd16	2.71449	-4.11448	2.7473	0.0974186
Olfr524	2.71449	-4.11448	2.7473	0.0974186
Pmp2	2.71449	-4.11448	2.7473	0.0974186
Wfdc11	2.71449	-4.11448	2.7473	0.0974186
Rps6ka3	2.71412	8.60062	173.616	1.20093e-39
Fcamr	2.71072	-1.62818	20.9663	4.67443e-06
Krt222	2.70846	4.3396	92.2316	7.71022e-22
Osr2	2.70676	6.2904	189.165	4.83819e-43
G6pd2	2.70479	-3.1124	7.41228	0.00647801
Arl13a	2.70119	-4.11581	2.72924	0.0985263
Ctrb1	2.70119	-4.11581	2.72924	0.0985263
Gm6569	2.70119	-4.11581	2.72924	0.0985263
Inhbc	2.70119	-4.11581	2.72924	0.0985263
Krt26	2.70119	-4.11581	2.72924	0.0985263
Lce1k	2.70119	-4.11581	2.72924	0.0985263
Lim2	2.70119	-4.11581	2.72924	0.0985263
Nutm1	2.70119	-4.11581	2.72924	0.0985263
Ovol1	2.70119	-4.11581	2.72924	0.0985263
Rsc1a1	2.70119	-4.11581	2.72924	0.0985263
Slco1a1	2.70119	-4.11581	2.72924	0.0985263
Tcl1b4	2.70119	-4.11581	2.72924	0.0985263
Ttc24	2.70119	-4.11581	2.72924	0.0985263
Med18	2.69822	3.23774	161.658	4.9145e-37
Ncam2	2.69637	2.86579	49.8972	1.62014e-12
Ntm	2.69186	2.56148	84.5034	3.83554e-20
Npr3	2.69185	7.08838	144.842	2.32573e-33
Plcl1	2.69101	5.9906	252.235	8.45623e-57
Patj	2.69075	4.5569	272.431	3.35003e-61
Ppp1r14c	2.6902	5.40725	19.267	1.13652e-05
Pkia	2.68883	5.61425	133.884	5.79126e-31
Dmrta1	2.68861	0.98168	50.9084	9.67784e-13
Arl14	2.68797	-4.11714	2.71138	0.0996348
Atp6v1g3	2.68797	-4.11714	2.71138	0.0996348
Epp13	2.68797	-4.11714	2.71138	0.0996348
Foxd4	2.68797	-4.11714	2.71138	0.0996348
Htr1f	2.68797	-4.11714	2.71138	0.0996348
Krt6a	2.68797	-4.11714	2.71138	0.0996348
Olfr1412	2.68797	-4.11714	2.71138	0.0996348
Olfr525	2.68797	-4.11714	2.71138	0.0996348
Olfr643	2.68797	-4.11714	2.71138	0.0996348
Olfr827	2.68797	-4.11714	2.71138	0.0996348
Smco2	2.68797	-4.11714	2.71138	0.0996348
Sohlh2	2.68797	-4.11714	2.71138	0.0996348
Tmem270	2.68797	-4.11714	2.71138	0.0996348
Vmn1r85	2.68797	-4.11714	2.71138	0.0996348
Zic4	2.68797	-4.11714	2.71138	0.0996348
Zp2	2.68797	-4.11714	2.71138	0.0996348
Ano2	2.68583	-1.05346	7.98434	0.00471837
Endou	2.68081	2.0922	99.4917	1.96984e-23
Mtg2	2.67948	5.68452	330.994	5.83794e-74
Gdpd1	2.67596	5.25584	389.506	1.0603e-86
Pfn4	2.67245	1.48765	70.434	4.75937e-17
Sox30	2.67114	-0.828924	26.0302	3.36126e-07
Rnase10	2.67109	-2.77988	6.83161	0.00895585
Cfap47	2.67045	0.869457	58.7486	1.79158e-14
Rnf32	2.66798	4.3895	24.9746	5.80918e-07
Cfap73	2.66684	-2.00784	10.8432	0.000991572
Dnaaf2	2.66378	1.87114	63.4855	1.61552e-15
Syne2	2.66318	8.33212	113.716	1.50375e-26
Dnajc25	2.66251	5.53533	262.334	5.31933e-59
Usp13	2.65861	4.03323	173.549	1.24174e-39
Slc5a3	2.65175	7.67122	48.6364	3.08101e-12
Txk	2.65112	0.155765	26.7503	2.31513e-07
Ccdc38	2.64912	-2.56067	12.839	0.000339471
Dlx4	2.64866	-0.108635	6.59597	0.010221
F5	2.64812	2.90712	16.1101	5.97636e-05
Padi3	2.64738	-1.78057	4.77986	0.0287945
Ptgds	2.64592	2.56171	12.9019	0.000328246
Dipk1a	2.64525	4.45975	215.588	8.29558e-49
Lysmd1	2.64479	3.03383	155.39	1.15058e-35
Sost	2.64453	-1.22516	15.2827	9.25618e-05
Nfatc2ip	2.64199	4.45128	186.113	2.24333e-42
Spc24	2.63759	1.4007	46.6948	8.29502e-12
Pnp	2.63076	5.02194	247.076	1.12697e-55
Kcnk12	2.62943	0.507805	31.0134	2.56258e-08
Rxfp2	2.62847	-3.115	5.47034	0.0193419
Maats1	2.62631	1.93928	66.6536	3.23667e-16
Zbed5	2.62599	4.80474	220.385	7.45407e-50
Catsperz	2.62481	-2.84915	3.5496	0.05956
Hnrnpf	2.62398	7.4858	366.931	8.71586e-82
Cd209c	2.62315	-1.11299	5.81187	0.0159184
Alox8	2.62234	-2.32856	9.86125	0.00168796
Fmo4	2.62085	1.62526	20.7881	5.13017e-06
Rtkn2	2.6193	-1.35372	13.0382	0.0003052
Rhbdl1	2.61579	1.57208	51.6784	6.53787e-13
Ifi47	2.61326	4.37814	25.3367	4.81467e-07
Plekhd1	2.61318	-3.1606	6.32021	0.0119369
Scn9a	2.60932	3.07089	17.9913	2.21916e-05
Pced1b	2.60845	5.50325	235.513	3.7421e-53
Syt8	2.60815	-3.15556	6.92376	0.00850578
Pde9a	2.60579	1.56653	60.6426	6.84364e-15
Haao	2.60512	0.794385	33.9506	5.6528e-09
Spata25	2.60489	-2.59015	11.6569	0.000639653
Mypn	2.6018	0.121089	12.4376	0.000420784
Lrrc8a	2.60062	5.33326	354.19	5.18343e-79
Fam71d	2.59662	-1.70358	19.1401	1.21464e-05
Tenm3	2.59628	6.05832	355.971	2.12316e-79
Zfp773	2.59443	2.1085	41.8767	9.72157e-11
Zfp566	2.59308	2.48108	105.204	1.10211e-24
Dnajc27	2.58878	5.45032	305.001	2.68088e-68
Chil1	2.58842	1.96935	22.1352	2.54112e-06
Gm31513	2.58794	-1.57101	19.1793	1.18998e-05
Cyp2ab1	2.58677	-0.203908	32.4996	1.19216e-08
Catip	2.58303	0.47069	29.1656	6.64501e-08
Tceal5	2.58176	1.47089	51.8084	6.11904e-13
Rbm47	2.5811	7.16218	61.6157	4.17469e-15
Usp44	2.57678	-2.8654	8.37554	0.00380304
Wdr95	2.57678	-2.8654	8.37554	0.00380304
Rnf128	2.57484	7.4593	345.896	3.31861e-77
Disc1	2.57389	1.99276	46.5922	8.74075e-12
Ascl2	2.57294	-1.42836	12.4169	0.000425477
Slc34a1	2.56607	-3.1602	4.13023	0.0421236
Hscb	2.56355	4.43333	205.689	1.19823e-46
Apoa1	2.56172	0.606852	10.0742	0.00150363
C1qtnf6	2.5611	6.33965	238.838	7.04683e-54
Pde6h	2.56039	-1.50072	19.3472	1.08982e-05
Npm2	2.56029	-2.03389	17.1772	3.40506e-05
Cabcoco1	2.56009	2.85581	65.4658	5.91325e-16
Nrg1	2.56008	2.90754	43.5467	4.13952e-11
Rbpj	2.55989	6.46067	354.562	4.30243e-79
Prss38	2.55544	-2.32419	6.52541	0.0106344
Rnf122	2.55513	3.4258	107.356	3.72053e-25
Wfikkn1	2.5536	0.321312	19.768	8.74339e-06
Kcnq5	2.55263	2.323	50.4322	1.23357e-12
Stard13	2.54703	5.6846	194.689	3.01295e-44
Proz	2.5466	-2.4875	5.65446	0.017411
Kif20a	2.54555	3.5578	80.7994	2.49828e-19
Prok2	2.53955	-3.59167	3.66184	0.0556721
Gm37500	2.53826	-1.64617	21.4138	3.70097e-06
Nmt2	2.53756	7.58897	125.416	4.12662e-29
Sftpb	2.53719	-2.94119	2.74411	0.0976136
Cdh26	2.53612	-3.59908	4.73464	0.0295611
Tpsg1	2.53368	-1.63637	9.17888	0.00244823
Lgr6	2.53355	1.14958	29.5349	5.4919e-08
Oprm1	2.53077	-3.2123	6.29018	0.0121409
Gal3st2c	2.52872	-1.56995	14.5177	0.000138852
Nek2	2.52826	3.49531	25.0575	5.56471e-07
P2rx2	2.52626	-1.77353	15.498	8.25908e-05
Zc3h6	2.52618	4.77416	269.545	1.42602e-60
Neu2	2.52387	-3.59558	2.8272	0.0926797
Tbr1	2.52096	-3.59668	4.67161	0.0306651
Catsper3	2.51917	-1.41932	18.2833	1.90366e-05
Phospho1	2.51916	1.89212	34.2918	4.74378e-09
Stat5b	2.5183	8.01814	252.924	5.98555e-57
Gpr137b	2.51607	6.05383	190.171	2.91678e-43
Aplnr	2.51559	5.25882	38.5112	5.44414e-10
Csrnp1	2.51228	5.17535	65.9764	4.56346e-16
Plcb2	2.51139	3.76998	43.0364	5.37321e-11
Cpeb4	2.50931	7.89692	91.1578	1.32662e-21
Gm5127	2.50859	-3.59694	4.64826	0.031085
Enpp2	2.50842	7.60597	53.7961	2.22416e-13
Gjd4	2.50339	-3.59584	3.86918	0.0491806
Ddit4l	2.50266	2.92506	60.0626	9.18874e-15
Ccdc126	2.4922	5.91537	268.752	2.12318e-60
Fam43b	2.49145	3.25639	53.5421	2.53113e-13
Cgn	2.49043	2.3202	58.7217	1.8163e-14
Lman1l	2.48964	-2.60237	6.38955	0.0114794
Dusp23	2.48084	2.81882	68.8482	1.06341e-16
Il3ra	2.47878	4.09756	146.873	8.3644e-34
Zscan30	2.47847	2.45211	89.6755	2.80614e-21
Tbc1d10c	2.47716	0.311359	21.8562	2.93871e-06
Tmem17	2.47477	2.99438	123.016	1.38341e-28
Mroh5	2.46957	-2.91823	5.92808	0.0149014
Hip1r	2.46725	6.49538	345.013	5.16483e-77
Xkr9	2.46618	-3.21225	5.2582	0.0218436
Esyt3	2.46545	2.45633	67.4692	2.14006e-16
Gfra3	2.46515	3.34373	83.7022	5.75213e-20
Frat2	2.46503	2.9887	101.31	7.86555e-24
Gpr156	2.46256	0.826865	38.2519	6.21768e-10
Cnnm1	2.45582	2.724	29.5405	5.47602e-08
Nhsl1	2.45431	3.48611	77.1085	1.61821e-18
Spocd1	2.45279	1.80255	19.2879	1.12416e-05
Gja1	2.4507	7.8615	28.2792	1.05016e-07
Aox2	2.44844	-0.155677	23.2787	1.40145e-06
Il13ra2	2.44738	-0.11663	18.1069	2.08847e-05
Cyp26b1	2.44715	3.77712	18.8705	1.39896e-05
Cutal	2.44699	1.38328	16.6508	4.49302e-05
Cenpi	2.44212	3.06695	28.3105	1.03336e-07
Proser2	2.44202	5.05504	69.4236	7.94342e-17
BC049352	2.43954	-0.856945	18.5095	1.69062e-05
Me2	2.43817	6.12457	323.831	2.12038e-72
Epb41l4b	2.4349	4.43275	118.92	1.0903e-27
Rab25	2.43486	-2.67992	7.30211	0.00688737
Fam151a	2.43297	-1.37286	13.9425	0.000188488
Nav2	2.43204	4.7147	28.5961	8.91628e-08
Fmo3	2.43202	-0.28145	13.5862	0.000227859
Styxl1	2.42997	0.678776	41.1242	1.42856e-10
Pdk3	2.42543	5.66476	165.035	8.98963e-38
Cutc	2.42091	3.88455	171.729	3.10178e-39
Stxbp1	2.41862	7.65292	102.305	4.76095e-24
Igsf11	2.41845	5.77808	29.8507	4.66627e-08
Adamts4	2.41737	2.22785	38.1394	6.58658e-10
Gsap	2.41698	4.42056	88.6927	4.61175e-21
Slc3a1	2.41626	-0.591534	28.255	1.06341e-07
Ppp2r3d	2.41586	5.79266	238.618	7.87198e-54
Duox1	2.41513	-0.483022	9.53673	0.002014
Rpgrip1	2.41296	-0.980821	23.6301	1.16748e-06
Paqr6	2.41285	2.28099	60.4338	7.60937e-15
Vash2	2.41172	0.148892	33.7128	6.38784e-09
Fndc4	2.41104	4.58952	147.551	5.94528e-34
Psen2	2.41089	6.55758	121.643	2.76391e-28
Pcsk4	2.41052	2.70177	100.085	1.45995e-23
Phyhip	2.41046	5.18925	60.1497	8.79125e-15
Fcho1	2.40949	2.99134	53.7284	2.30214e-13
Kcne2	2.40883	-2.972	6.4736	0.0109489
Rtp4	2.40701	4.87348	51.7339	6.35545e-13
Id3	2.4044	7.2418	132.974	9.16065e-31
Rpl35a	2.40296	6.63551	155.043	1.37046e-35
Tgtp1	2.39708	1.78073	36.8635	1.26698e-09
Dohh	2.3932	4.2251	183.344	9.02138e-42
Adam2	2.39227	-3.27707	5.88725	0.0152509
Rhof	2.39166	3.44524	115.047	7.68516e-27
Tekt4	2.39133	-2.95837	7.88609	0.00498163
Vps8	2.39061	6.63073	292.142	1.69753e-65
Add3	2.38889	7.5606	249.247	3.7898e-56
Lrrc3b	2.38793	2.65237	85.2019	2.69406e-20
Ccdc162	2.38617	0.672497	35.6864	2.31771e-09
Asgr2	2.38502	0.994225	14.7715	0.000121357
Hecw1	2.38477	-0.831842	19.3166	1.10738e-05
Jakmip1	2.37963	1.4357	49.5218	1.96181e-12
Ung	2.37867	2.66152	69.0843	9.43446e-17
Hsf4	2.37804	3.50862	101.921	5.77922e-24
Aga	2.37476	6.38945	328.289	2.26659e-73
Atp6v0c	2.36847	7.11191	333.099	2.03164e-74
Vldlr	2.36777	6.97891	183.11	1.01502e-41
Cep295nl	2.36442	-2.33007	3.42015	0.0644051
Sp5	2.3613	2.1336	27.4482	1.61359e-07
Mrpl33	2.35797	5.68528	111.148	5.49123e-26
Sat2	2.35782	4.13692	167.317	2.85253e-38
Mansc1	2.3568	4.23013	205.911	1.0716e-46
B3gnt7	2.35041	0.95584	26.3811	2.80274e-07
Wdr45	2.34934	4.55254	194.747	2.92586e-44
Cerkl	2.34761	1.45063	46.5881	8.75891e-12
Kazn	2.34559	6.27467	117.618	2.1023e-27
Saxo2	2.34519	1.46444	62.5283	2.62637e-15
Hcst	2.34389	0.328792	10.9503	0.000935893
Bloc1s2	2.3435	5.37653	228.621	1.1913e-51
Baalc	2.3401	4.29117	74.0407	7.65242e-18
Scrg1	2.33926	-0.806679	25.1266	5.3688e-07
Cdc14a	2.33602	5.24774	66.1558	4.16643e-16
Cmtr1	2.33561	5.33458	319.295	2.06292e-71
Hapln2	2.33475	-3.67525	2.60525	0.10651
Zfp300	2.33235	3.18755	104.494	1.57634e-24
Soat1	2.32936	10.43	159.352	1.56727e-36
Malrd1	2.32754	-1.77962	9.65044	0.00189306
Pick1	2.32746	3.80597	164.175	1.38542e-37
Zfand4	2.32646	1.97686	55.8929	7.65277e-14
Ethe1	2.32636	5.47749	144.464	2.81345e-33
Tmed5	2.32374	7.37497	168.787	1.36195e-38
Aprt	2.32291	6.73464	157.381	4.22609e-36
Plekhs1	2.3214	-3.27278	4.44842	0.0349336
Tldc2	2.31932	-2.74839	7.73739	0.00540889
Kdelr3	2.31832	3.52597	84.0964	4.71218e-20
Ces1g	2.31679	-3.66762	3.01551	0.0824714
Arhgap44	2.31594	5.56465	133.831	5.94876e-31
Rmi1	2.31535	4.84646	208.198	3.39679e-47
Bcl11a	2.31174	3.27804	91.0507	1.4004e-21
Fat1	2.31149	8.48635	141.636	1.16785e-32
Iqcm	2.31145	-3.10262	2.76091	0.0965934
Tmed2	2.31141	7.41987	289.56	6.20167e-65
Ppp3cc	2.31012	5.13981	116.588	3.5328e-27
Ly6e	2.30838	10.0743	77.5941	1.26545e-18
Srprb	2.30815	6.26887	280.145	6.98147e-63
B3galt4	2.30683	3.35257	111.931	3.70023e-26
Dnah12	2.3054	-2.0482	13.6946	0.000215077
Trpm5	2.30486	0.212665	34.0813	5.28557e-09
Muc13	2.30297	-1.72008	7.98623	0.00471345
Mrnip	2.30064	3.91597	121.166	3.51538e-28
Cers4	2.29781	6.71658	334.366	1.07592e-74
Slfn14	2.29719	-3.67001	3.11044	0.0777921
Itgav	2.29493	7.57215	297.45	1.18426e-66
Fsip2	2.2945	-3.67393	3.64308	0.0563026
Zc2hc1b	2.29404	-3.67163	3.61221	0.057357
Sytl4	2.294	6.53972	71.5906	2.64809e-17
Tgm4	2.2922	0.956168	46.2848	1.02255e-11
Hsd3b2	2.29133	-0.32864	2.04627	0.152579
Acot2	2.29122	4.62953	83.8257	5.40372e-20
Kank1	2.29069	6.11906	133.321	7.68989e-31
Mreg	2.28709	2.1488	72.596	1.591e-17
H2-Q7	2.28614	2.42547	3.83887	0.0500773
Tacr1	2.28586	-3.00901	6.32098	0.0119318
Efcab3	2.28033	-3.7452	1.5096	0.2192
Tnfaip6	2.28032	1.27843	21.0509	4.47242e-06
Nrbf2	2.27959	5.07654	65.8067	4.97391e-16
Tmem117	2.27917	3.07962	16.1062	5.98861e-05
Adgb	2.27703	2.06201	52.5604	4.17222e-13
Grhl2	2.27653	-2.55413	9.83663	0.00171071
Rsad1	2.27627	4.4955	55.684	8.51101e-14
Scel	2.27576	-0.0825168	14.4908	0.000140843
Trhr2	2.27441	-3.68035	2.65507	0.10322
Glrx	2.27322	6.03902	126.909	1.94448e-29
Hspa2	2.27205	6.27743	170.932	4.62935e-39
Nhp2	2.2698	6.31287	285.603	4.51497e-64
Vash1	2.26914	3.27968	93.3211	4.44619e-22
Tssk1	2.26789	-1.14972	11.1034	0.00086169
Csrp3	2.26667	-3.00887	3.87473	0.0490181
Nucb2	2.26404	6.71882	128.372	9.30486e-30
Gramd3	2.26368	4.27904	129.822	4.48226e-30
Methig1	2.26362	0.474741	24.2412	8.49932e-07
Angpt4	2.26355	2.06745	16.3825	5.17614e-05
Mzt2	2.26354	4.91368	161.028	6.74633e-37
Msx2	2.26284	3.69649	35.5834	2.44363e-09
Nme4	2.2624	3.32735	86.9741	1.0995e-20
Dnase1l2	2.26114	0.909674	19.3914	1.06488e-05
Mettl22	2.26072	4.58746	200.861	1.35492e-45
Crybg1	2.26063	3.93444	51.6797	6.53335e-13
Tmem52	2.25964	4.87246	30.4416	3.44074e-08
Gemin8	2.25762	4.0176	85.8943	1.89816e-20
Tnfrsf9	2.25656	-0.0660065	12.0043	0.000530781
Gca	2.25608	4.25664	68.0855	1.56557e-16
S100b	2.25409	2.59447	13.6126	0.000224673
Ccdc158	2.25059	1.76328	60.8106	6.28375e-15
Hsd3b3	2.24952	-3.33275	5.23853	0.022092
Gsr	2.24935	6.67946	238.491	8.38999e-54
Bche	2.2473	6.10211	142.499	7.56405e-33
Nadk2	2.24429	7.33938	129.083	6.5039e-30
Galnt14	2.24381	3.61205	45.0317	1.93872e-11
Creb3l1	2.23937	5.60008	82.2049	1.22684e-19
Dhrs9	2.23866	0.605095	4.89529	0.02693
Cpne5	2.23853	0.260146	30.0781	4.14993e-08
Nupr1l	2.23847	2.01793	66.9706	2.75582e-16
Egfl8	2.23813	1.0843	46.1415	1.10013e-11
Spata4	2.23684	-2.59087	9.11299	0.00253801
Samsn1	2.23411	1.80967	27.5487	1.53186e-07
Suz12	2.23369	7.39871	238.418	8.70106e-54
Parvb	2.23187	6.63144	262.586	4.68609e-59
Rdx	2.2309	9.23745	212.224	4.49481e-48
Praf2	2.22863	4.01625	126.488	2.40454e-29
Rps6ka1	2.22531	5.92555	82.1003	1.29354e-19
Lrguk	2.2251	1.8836	13.4419	0.00024606
Slc39a2	2.22499	-0.698782	11.3397	0.000758693
Selenoh	2.22327	4.6841	164.368	1.25701e-37
Fstl4	2.22266	2.04343	28.5148	9.29842e-08
Kcnip2	2.22202	0.0985847	14.4016	0.000147676
Pdpr	2.21986	6.69253	247.968	7.20196e-56
Ido2	2.2166	-3.3343	4.76184	0.0290974
Il1r1	2.21656	4.96247	102.936	3.46094e-24
Patl2	2.21552	-1.22113	23.4634	1.27316e-06
Morn1	2.21357	3.77445	118.723	1.20415e-27
Ttll3	2.21261	2.13892	32.221	1.37599e-08
Bcl2l14	2.21168	-1.842	8.50108	0.00354936
Fgd6	2.2115	4.48792	179.99	4.87127e-41
Tcf7l2	2.21023	4.83715	178.852	8.63241e-41
Sgcz	2.21019	-0.0348267	10.9368	0.000942744
Aldh4a1	2.20834	7.23109	65.3604	6.23789e-16
Myo5c	2.20789	1.94016	31.4685	2.02697e-08
Soat2	2.20741	-1.15	8.08165	0.00447157
Efhd2	2.20655	7.16696	178.295	1.14211e-40
Lurap1l	2.20427	5.17954	40.4719	1.99465e-10
Plk1	2.20036	1.26348	31.5992	1.89505e-08
Csf3	2.19946	-3.06392	6.48204	0.010897
Ceacam10	2.19919	-1.98619	13.7086	0.000213475
Ppp1r42	2.19866	-1.36272	2.92006	0.0874845
Fgfr2	2.19819	9.03795	200.879	1.34312e-45
Echdc2	2.1944	5.94015	120.878	4.06271e-28
Ch25h	2.19414	1.31036	32.0037	1.53883e-08
Amn1	2.19381	4.47014	156.334	7.15556e-36
Myh14	2.19162	5.28828	122.474	1.81812e-28
Skida1	2.19029	3.60148	103.663	2.39849e-24
Akr1b8	2.18926	7.94704	124.242	7.45755e-29
Ttc21a	2.18921	-0.645619	24.6373	6.91983e-07
Cd302	2.18753	6.19447	115.48	6.17807e-27
Metrnl	2.18498	4.53609	17.0746	3.59394e-05
Lrfn3	2.18495	4.99133	207.407	5.05417e-47
Chst5	2.18469	-2.66529	6.6699	0.00980544
Tesk2	2.18197	3.42722	89.8304	2.5947e-21
Ccdc33	2.18187	-1.04172	8.18813	0.00421653
Mlxipl	2.18042	6.21757	50.3245	1.30309e-12
Asb1	2.17897	6.49777	175.359	4.99829e-40
Acsf2	2.17728	8.83228	114.57	9.77608e-27
Lrrc39	2.17699	3.41328	29.1322	6.76038e-08
Gprc5c	2.1722	3.97271	57.316	3.71123e-14
Plekhf1	2.17185	3.88907	129.144	6.30675e-30
Slc2a12	2.17013	1.96984	61.1335	5.33342e-15
Neurl2	2.16881	1.14174	46.1594	1.09014e-11
Dlx2	2.16839	-1.16582	12.4902	0.00040909
Slc39a11	2.16412	6.19201	129.876	4.36119e-30
Efhc1	2.16092	2.65586	70.243	5.24312e-17
Mcm8	2.15934	3.06763	52.7618	3.76563e-13
Tnfrsf17	2.15814	-2.25147	5.78359	0.0161765
Daam2	2.157	7.49541	252.952	5.89913e-57
Tbx6	2.15632	-0.386445	29.6869	5.07776e-08
Cd160	2.15532	-1.54705	6.02812	0.0140797
Tuft1	2.15468	5.21299	49.5205	1.96311e-12
Hsdl2	2.15057	7.98892	86.5725	1.34708e-20
Crtac1	2.15008	2.63382	14.8537	0.000116182
Cxcl10	2.14957	1.5626	7.89434	0.00495898
Col17a1	2.14801	-0.120727	14.6875	0.000126886
Rem2	2.14797	0.383719	28.2241	1.08053e-07
Hspb7	2.1475	2.88554	39.9985	2.54159e-10
Palb2	2.14686	1.63408	57.7338	3.00106e-14
Drp2	2.14367	2.01549	29.8822	4.59108e-08
Dusp7	2.14305	5.30038	135.576	2.46994e-31
Arhgap20	2.13934	3.55712	55.2281	1.07324e-13
Ppif	2.13845	5.2431	154.494	1.80644e-35
Trmt44	2.13775	4.27474	152.649	4.57114e-35
Plscr1	2.13772	4.78718	71.0499	3.483e-17
Sptbn5	2.13729	0.721854	16.3622	5.23179e-05
Fzd9	2.13384	3.8797	106.1	7.01172e-25
Ptgdr2	2.13367	-1.5203	6.61354	0.0101206
Gpr37	2.13342	1.22888	27.1198	1.91225e-07
Epop	2.13258	3.46999	69.1041	9.34033e-17
Cnmd	2.13245	-1.10134	9.71403	0.00182867
Cryl1	2.13095	4.82887	80.6063	2.75476e-19
Prr15l	2.13063	-1.66251	8.21806	0.00414756
Zscan2	2.12775	4.20736	122.214	2.07224e-28
Sik1	2.12736	6.28049	13.1936	0.000280905
Espnl	2.12724	-0.771464	24.3062	8.21751e-07
Tnni1	2.12651	-1.28607	18.5972	1.6146e-05
Sh2d4a	2.12612	3.64733	9.95769	0.00160179
Amigo2	2.1247	4.41591	189.247	4.6412e-43
Gda	2.12304	6.04502	51.776	6.22087e-13
Ccdc62	2.12257	2.26553	42.9711	5.55551e-11
Klrg1	2.121	-0.893221	10.3128	0.00132112
Eomes	2.11965	-0.46837	5.52511	0.0187454
Fmo5	2.11956	5.74973	140.052	2.5929e-32
Gtf3c2	2.11771	5.63302	120.943	3.93216e-28
Efcab11	2.11758	-0.0560628	24.9772	5.80125e-07
Tbx5	2.11706	-1.40646	3.85876	0.0494869
Zbed4	2.11695	3.36758	112.351	2.99366e-26
Popdc3	2.1165	-1.60371	6.40198	0.0113993
Ndufb9	2.11192	6.50277	238.59	7.98213e-54
Ctnna3	2.11145	0.0549987	11.9282	0.000552908
Muc2	2.10978	-1.37926	9.3326	0.00225113
Mill2	2.1069	4.50879	147.003	7.8365e-34
Zc3h3	2.10657	3.44073	105.223	1.09109e-24
Slc6a9	2.10467	5.13209	132.798	1.00073e-30
Fam110b	2.10432	3.56956	24.9429	5.90535e-07
Abhd16b	2.10345	-3.39482	4.34908	0.037029
Gja6	2.10265	-1.93258	12.4222	0.000424269
Cep95	2.10141	4.48162	179.903	5.08989e-41
Coq8a	2.0959	7.20135	30.5072	3.3263e-08
Abcd4	2.09466	4.72634	150.047	1.69328e-34
Gnb1l	2.09407	2.56845	71.359	2.97796e-17
Edar	2.09313	0.227153	18.227	1.96081e-05
Ifitm2	2.09146	7.30891	80.8183	2.47458e-19
Adhfe1	2.09001	6.79077	49.4592	2.02544e-12
Rab11fip2	2.08983	5.71789	230.876	3.83914e-52
Dusp13	2.08818	-0.83922	18.5252	1.67676e-05
Slc2a6	2.08672	1.41165	23.186	1.47065e-06
Cysrt1	2.08397	-2.33005	9.00261	0.00269594
Zfp536	2.08341	3.87182	87.3743	8.98106e-21
Junb	2.08271	7.07029	33.4031	7.49047e-09
Slc26a1	2.08193	-1.55611	13.5446	0.000232967
Mapk1	2.08096	9.02602	102.592	4.11692e-24
Mgp	2.07879	7.96159	155.734	9.67978e-36
Hsd17b2	2.07877	-3.40635	2.63836	0.104311
Insyn1	2.07796	5.03754	103.238	2.97196e-24
Defb20	2.07431	-3.74595	2.66372	0.102661
Rnps1	2.07088	5.92229	232.791	1.46817e-52
Cyp39a1	2.07043	3.777	83.417	6.64491e-20
Capza1	2.06878	6.89024	166.704	3.88207e-38
Pla2g2e	2.06874	-1.37145	7.44319	0.0063677
Pank1	2.06748	6.99452	79.2141	5.57297e-19
H2-T24	2.06527	5.21152	99.4275	2.03478e-23
Rmdn1	2.06477	4.63225	199.346	2.90066e-45
Slc34a2	2.06371	-3.74741	2.76251	0.096497
Rbm38	2.0635	5.37097	90.529	1.82289e-21
Hnmt	2.06216	4.96937	128.586	8.35583e-30
Capn8	2.06135	-3.7499	2.69414	0.100718
Cyp4f14	2.061	4.33023	29.579	5.36824e-08
Necab3	2.06009	2.11762	68.5649	1.2277e-16
Ttc38	2.05906	6.41055	108.874	1.72926e-25
Kcnb2	2.05859	1.55212	24.9334	5.93468e-07
Dera	2.05769	4.81647	54.0828	1.92214e-13
Ncr1	2.0569	0.180003	15.9528	6.4943e-05
Prcp	2.05687	4.84426	191.902	1.22206e-43
Exoc6	2.05624	5.99757	90.0198	2.35786e-21
Fam71b	2.056	-3.74871	2.7559	0.0968962
Ptprd	2.05505	8.03835	147.849	5.1173e-34
Coro6	2.05477	2.65129	38.6119	5.17018e-10
Dnah1	2.04936	3.06514	70.7215	4.11392e-17
Insl5	2.04761	-3.75017	2.75207	0.0971287
Ocrl	2.04727	8.20626	113.376	1.78482e-26
Acp1	2.04701	5.56832	222.164	3.04997e-50
Morn5	2.0444	-0.881731	14.166	0.000167371
Rpl7a	2.04392	8.28524	220.2	8.18018e-50
Psme4	2.04259	7.70291	144.387	2.92398e-33
P2ry2	2.04128	2.7978	74.2053	7.04012e-18
Dao	2.03907	-3.75	2.45542	0.11712
Ces1a	2.03831	-3.75136	2.13189	0.144263
Tpx2	2.03817	2.71289	77.8585	1.10693e-18
Endod1	2.0375	6.55632	115.404	6.4183e-27
Sh2d1a	2.03722	-1.92383	5.93757	0.0148214
Kit	2.03703	3.39126	31.5329	1.96095e-08
Capn12	2.03606	-0.0376384	12.4377	0.000420755
Pkd2l1	2.03495	-3.16728	4.37967	0.03637
Cenpw	2.03407	1.48634	49.625	1.86124e-12
Edf1	2.03295	8.11104	163.257	2.19828e-37
Dnah14	2.03161	-3.39929	3.63976	0.0564151
Abcc4	2.03072	6.68414	133.1	8.59628e-31
Hebp2	2.0307	1.94692	31.9145	1.61107e-08
Ppp1cc	2.02836	7.12737	179.575	6.0018e-41
Pdzd7	2.02774	0.567102	16.8397	4.06725e-05
Hadhb	2.02729	8.73397	128.628	8.17792e-30
Foxh1	2.02623	-3.75394	2.47089	0.115972
Mkrn1	2.02594	7.51825	164.71	1.05853e-37
Ppa2	2.02491	6.30602	149.522	2.20567e-34
Gatb	2.0241	5.84307	191.451	1.53359e-43
Arhgef38	2.02337	-3.75163	2.42137	0.11969
Kif27	2.02072	3.10102	65.429	6.02445e-16
Ndrg2	2.0203	8.0631	86.1175	1.69558e-20
Fam83h	2.0185	4.60417	72.8749	1.3813e-17
Tmem161b	2.01783	4.16826	152.732	4.38442e-35
Mrap2	2.01587	1.32276	16.6699	4.44811e-05
Prkag2	2.01428	6.38126	173.652	1.17943e-39
Dnajb13	2.00915	-0.654228	21.4044	3.71917e-06
Cst7	2.00503	-0.439604	7.76769	0.0053189
Tdrd5	2.00479	-0.964643	3.27081	0.0705227
Pde5a	2.00033	8.01941	63.7621	1.40389e-15
Actl7b	2.00007	-3.75275	2.15751	0.141874
Pfkfb4	1.99663	5.3591	93.2786	4.5427e-22
Wdr62	1.99539	2.63783	47.8637	4.56906e-12
Ppp1r26	1.99447	5.40713	88.5564	4.94058e-21
Fkbp11	1.99112	2.9951	61.6341	4.13603e-15
Fcmr	1.98995	0.450701	5.12975	0.0235191
Map3k20	1.98915	5.94315	115.572	5.89803e-27
Ephb1	1.98866	2.31204	14.7326	0.000123882
Spire1	1.98798	6.65779	260.838	1.12674e-58
Sgk3	1.98793	4.63068	141.882	1.03181e-32
Kcnj12	1.98602	4.21277	82.9963	8.22082e-20
Syngr2	1.98501	6.83507	159.61	1.3771e-36
Cbln1	1.98436	-2.95894	3.00633	0.0829399
Gdf11	1.98385	4.10208	37.2322	1.04868e-09
Chrnb1	1.98324	2.67841	42.6472	6.5558e-11
Skor1	1.98296	-2.27853	9.35742	0.00222084
Capns2	1.98229	-3.15946	4.3192	0.0376846
Sox12	1.98214	5.4699	146.285	1.12459e-33
Six4	1.98181	0.512631	29.633	5.22077e-08
Stum	1.97773	0.996546	22.7375	1.85706e-06
Stxbp5l	1.9772	2.44162	24.0571	9.35216e-07
Zbtb3	1.9763	3.05648	71.7536	2.43823e-17
Asgr1	1.97579	-2.74	5.86158	0.0154749
Aldh3a2	1.97436	7.29049	138.067	7.0457e-32
Ribc2	1.97195	-2.75013	6.7198	0.00953484
Gcdh	1.97157	6.83395	164.921	9.51852e-38
Hepacam	1.97088	-1.52425	6.49091	0.0108427
Slc26a6	1.9701	3.08415	78.4789	8.08554e-19
Psmg3	1.96992	2.98474	79.8003	4.14227e-19
Piwil2	1.96988	-0.398117	14.7364	0.000123638
Best2	1.96913	-3.15874	4.9229	0.026503
Serpinb7	1.96826	-2.9635	2.70799	0.099847
Ppm1f	1.96781	7.71751	144.226	3.17032e-33
Stab2	1.96748	2.66018	14.9189	0.000112233
Cfi	1.9646	-1.22566	6.96957	0.00829076
Phka1	1.9643	6.06485	148.308	4.06167e-34
Efcab7	1.96107	3.09654	93.3527	4.37588e-22
Pdk1	1.96097	6.53737	106.164	6.78741e-25
Tut4	1.95737	6.36201	69.0567	9.56753e-17
Eid3	1.95731	-1.90314	8.89658	0.00285705
Hint3	1.95628	5.06766	141.321	1.36885e-32
Aph1a	1.95589	6.56848	255.613	1.55133e-57
Dcakd	1.95552	6.80046	249.652	3.09319e-56
Atp13a5	1.95547	-2.73965	3.88064	0.0488458
Plau	1.95453	5.29132	18.6664	1.55701e-05
Armcx3	1.95442	6.33493	102.099	5.28113e-24
Angel1	1.95402	3.97931	131.739	1.70612e-30
Tubgcp2	1.95299	5.84918	165.622	6.68973e-38
Acvr2b	1.95009	3.46833	107.358	3.71526e-25
Chadl	1.94915	2.89117	50.5693	1.15029e-12
Iigp1	1.94904	5.26524	14.0438	0.000178599
Cd63	1.94881	9.00081	146.157	1.19931e-33
Nhs	1.94732	3.57422	65.4039	6.10186e-16
Rab38	1.94547	-0.227824	11.2363	0.000802124
Hoxb2	1.94497	5.62651	97.4754	5.453e-23
Cd109	1.94353	1.72193	25.3686	4.73564e-07
Ppwd1	1.94291	4.63424	166.049	5.39694e-38
Sirt1	1.94273	5.5955	100.529	1.1665e-23
Btbd6	1.94158	5.27057	214.434	1.48107e-48
Fyco1	1.94057	7.76418	158.912	1.95622e-36
Kdf1	1.93712	1.65652	34.8705	3.52379e-09
Spock3	1.93675	4.46662	31.5462	1.94751e-08
Acsm1	1.93534	-4.22046	1.43094	0.23161
Ambn	1.93534	-4.22046	1.43094	0.23161
Cela2a	1.93534	-4.22046	1.43094	0.23161
Cngb3	1.93534	-4.22046	1.43094	0.23161
Cxcl3	1.93534	-4.22046	1.43094	0.23161
Cyp19a1	1.93534	-4.22046	1.43094	0.23161
Fbxw26	1.93534	-4.22046	1.43094	0.23161
Glyatl3	1.93534	-4.22046	1.43094	0.23161
Gm27021	1.93534	-4.22046	1.43094	0.23161
Gm364	1.93534	-4.22046	1.43094	0.23161
Gm6657	1.93534	-4.22046	1.43094	0.23161
Golt1a	1.93534	-4.22046	1.43094	0.23161
Hoxa11	1.93534	-4.22046	1.43094	0.23161
Klk5	1.93534	-4.22046	1.43094	0.23161
Krt32	1.93534	-4.22046	1.43094	0.23161
Krt72	1.93534	-4.22046	1.43094	0.23161
Krt75	1.93534	-4.22046	1.43094	0.23161
Mepe	1.93534	-4.22046	1.43094	0.23161
Msgn1	1.93534	-4.22046	1.43094	0.23161
Olfr1218	1.93534	-4.22046	1.43094	0.23161
Olfr1221	1.93534	-4.22046	1.43094	0.23161
Olfr1382	1.93534	-4.22046	1.43094	0.23161
Olfr1411	1.93534	-4.22046	1.43094	0.23161
Olfr1449	1.93534	-4.22046	1.43094	0.23161
Olfr262	1.93534	-4.22046	1.43094	0.23161
Olfr267	1.93534	-4.22046	1.43094	0.23161
Olfr523	1.93534	-4.22046	1.43094	0.23161
Otx2	1.93534	-4.22046	1.43094	0.23161
Pde6b	1.93534	-4.22046	1.43094	0.23161
Pla2g1b	1.93534	-4.22046	1.43094	0.23161
Prr30	1.93534	-4.22046	1.43094	0.23161
Slc35g3	1.93534	-4.22046	1.43094	0.23161
Snurf	1.93534	-4.22046	1.43094	0.23161
Stra8	1.93534	-4.22046	1.43094	0.23161
Trap1a	1.93534	-4.22046	1.43094	0.23161
Trcg1	1.93534	-4.22046	1.43094	0.23161
Uncx	1.93534	-4.22046	1.43094	0.23161
Upk2	1.93534	-4.22046	1.43094	0.23161
Uts2	1.93534	-4.22046	1.43094	0.23161
Vmn1r201	1.93534	-4.22046	1.43094	0.23161
Vmn1r237	1.93534	-4.22046	1.43094	0.23161
Ing2	1.93469	4.70023	124.68	5.98097e-29
Tgif2	1.93362	2.93083	44.6719	2.32972e-11
Alkbh3	1.93242	4.58907	157.882	3.28454e-36
Cyfip2	1.93137	9.23528	146.319	1.10554e-33
Mal2	1.92901	1.59242	22.5881	2.00727e-06
Actr3	1.92842	8.13965	94.0787	3.0323e-22
Endov	1.92553	5.82058	169.454	9.73685e-39
Pik3c2a	1.92537	7.13012	175.094	5.71069e-40
Serpind1	1.92366	-1.2531	11.5633	0.000672672
Gpc4	1.9231	7.20054	42.394	7.46167e-11
Myo6	1.92252	7.22039	128.901	7.12862e-30
Ckap2l	1.92218	1.49568	30.2101	3.87686e-08
Atp5g1	1.919	6.92775	198.82	3.7782e-45
Acp7	1.91881	-4.22197	1.41925	0.233527
Acsm2	1.91881	-4.22197	1.41925	0.233527
AU018091	1.91881	-4.22197	1.41925	0.233527
Avpr1b	1.91881	-4.22197	1.41925	0.233527
Banf2	1.91881	-4.22197	1.41925	0.233527
Bpifb2	1.91881	-4.22197	1.41925	0.233527
Cblif	1.91881	-4.22197	1.41925	0.233527
Chrdl2	1.91881	-4.22197	1.41925	0.233527
Clps	1.91881	-4.22197	1.41925	0.233527
Clpsl2	1.91881	-4.22197	1.41925	0.233527
Cphx1	1.91881	-4.22197	1.41925	0.233527
Cyct	1.91881	-4.22197	1.41925	0.233527
Dkk1	1.91881	-4.22197	1.41925	0.233527
Gm1113	1.91881	-4.22197	1.41925	0.233527
Gm45750	1.91881	-4.22197	1.41925	0.233527
Gm4862	1.91881	-4.22197	1.41925	0.233527
Gm5136	1.91881	-4.22197	1.41925	0.233527
H2-M1	1.91881	-4.22197	1.41925	0.233527
Il13	1.91881	-4.22197	1.41925	0.233527
Krt88	1.91881	-4.22197	1.41925	0.233527
Mixl1	1.91881	-4.22197	1.41925	0.233527
Mtnr1b	1.91881	-4.22197	1.41925	0.233527
Olfr1107	1.91881	-4.22197	1.41925	0.233527
Olfr1246	1.91881	-4.22197	1.41925	0.233527
Olfr1377	1.91881	-4.22197	1.41925	0.233527
Olfr460	1.91881	-4.22197	1.41925	0.233527
Olfr645	1.91881	-4.22197	1.41925	0.233527
Pate14	1.91881	-4.22197	1.41925	0.233527
Pbsn	1.91881	-4.22197	1.41925	0.233527
Piwil1	1.91881	-4.22197	1.41925	0.233527
Pou6f2	1.91881	-4.22197	1.41925	0.233527
Prap1	1.91881	-4.22197	1.41925	0.233527
Smim31	1.91881	-4.22197	1.41925	0.233527
Spata19	1.91881	-4.22197	1.41925	0.233527
Stpg3	1.91881	-4.22197	1.41925	0.233527
Tff3	1.91881	-4.22197	1.41925	0.233527
Tlx1	1.91881	-4.22197	1.41925	0.233527
Tmprss11d	1.91881	-4.22197	1.41925	0.233527
Treh	1.91881	-4.22197	1.41925	0.233527
Trim31	1.91881	-4.22197	1.41925	0.233527
Try10	1.91881	-4.22197	1.41925	0.233527
Vmn1r45	1.91881	-4.22197	1.41925	0.233527
Wee2	1.91881	-4.22197	1.41925	0.233527
Nampt	1.9178	8.96335	33.7612	6.23096e-09
Dner	1.91585	5.30695	49.2602	2.24164e-12
Tmem98	1.91538	6.43071	25.8468	3.69619e-07
Lmx1b	1.91524	-1.34181	10.3111	0.00132233
Dph6	1.9147	5.9056	239.936	4.06069e-54
Slc6a8	1.91436	8.10973	184.163	5.9772e-42
Btg3	1.9139	5.60528	174.463	7.84412e-40
Pdxp	1.91376	3.48363	54.0455	1.95904e-13
Cyp26c1	1.91274	-1.91564	6.25249	0.0124019
Pygl	1.91248	7.38457	53.6136	2.44062e-13
Mbtd1	1.90981	5.44041	161.899	4.3536e-37
Zfp266	1.90937	6.76293	113.646	1.55768e-26
Slc8a3	1.9086	2.41218	30.342	3.62197e-08
Dph5	1.90792	4.61633	126.578	2.29746e-29
Frmpd3	1.90656	-1.80637	6.40687	0.011368
Nutf2	1.90576	5.60796	161.193	6.20866e-37
Rpl26	1.90536	7.25688	194.9	2.70967e-44
Amelx	1.90427	-4.22331	1.40891	0.235237
Arl14epl	1.90427	-4.22331	1.40891	0.235237
Arr3	1.90427	-4.22331	1.40891	0.235237
Bglap3	1.90427	-4.22331	1.40891	0.235237
Cfc1	1.90427	-4.22331	1.40891	0.235237
Cks1brt	1.90427	-4.22331	1.40891	0.235237
Cpa1	1.90427	-4.22331	1.40891	0.235237
Cyp4a30b	1.90427	-4.22331	1.40891	0.235237
Defb45	1.90427	-4.22331	1.40891	0.235237
Dsc3	1.90427	-4.22331	1.40891	0.235237
Fcrl6	1.90427	-4.22331	1.40891	0.235237
Fndc9	1.90427	-4.22331	1.40891	0.235237
Galntl5	1.90427	-4.22331	1.40891	0.235237
Ghsr	1.90427	-4.22331	1.40891	0.235237
Gm30083	1.90427	-4.22331	1.40891	0.235237
Gm815	1.90427	-4.22331	1.40891	0.235237
Grxcr2	1.90427	-4.22331	1.40891	0.235237
Kif28	1.90427	-4.22331	1.40891	0.235237
Klhdc7b	1.90427	-4.22331	1.40891	0.235237
Krt24	1.90427	-4.22331	1.40891	0.235237
Krt82	1.90427	-4.22331	1.40891	0.235237
Mageb16	1.90427	-4.22331	1.40891	0.235237
Ms4a18	1.90427	-4.22331	1.40891	0.235237
Ms4a3	1.90427	-4.22331	1.40891	0.235237
Myo3a	1.90427	-4.22331	1.40891	0.235237
Olfr1451	1.90427	-4.22331	1.40891	0.235237
Olfr229	1.90427	-4.22331	1.40891	0.235237
Olfr371	1.90427	-4.22331	1.40891	0.235237
Olfr651	1.90427	-4.22331	1.40891	0.235237
Olfr70	1.90427	-4.22331	1.40891	0.235237
Olfr918	1.90427	-4.22331	1.40891	0.235237
Plac8l1	1.90427	-4.22331	1.40891	0.235237
Prph2	1.90427	-4.22331	1.40891	0.235237
Qrfp	1.90427	-4.22331	1.40891	0.235237
Rbbp8nl	1.90427	-4.22331	1.40891	0.235237
Rnase13	1.90427	-4.22331	1.40891	0.235237
Sec14l3	1.90427	-4.22331	1.40891	0.235237
Spz1	1.90427	-4.22331	1.40891	0.235237
Srarp	1.90427	-4.22331	1.40891	0.235237
Tac4	1.90427	-4.22331	1.40891	0.235237
Tdh	1.90427	-4.22331	1.40891	0.235237
Tmed11	1.90427	-4.22331	1.40891	0.235237
Ugt2a1	1.90427	-4.22331	1.40891	0.235237
Uts2b	1.90427	-4.22331	1.40891	0.235237
Zfp474	1.90427	-4.22331	1.40891	0.235237
Zic1	1.90427	-4.22331	1.40891	0.235237
Zic5	1.90427	-4.22331	1.40891	0.235237
Ccdc28a	1.90421	4.58313	131.257	2.17561e-30
Bach2	1.9041	2.61318	26.9695	2.06691e-07
[truncated: 16,877 more rows]
